# Supplementary material for: Transkingdom network analysis reveals the dominant role of ileal microbiota in host metabolism over colonic microbiota in diet-induced obesity
Source: mSystems. 2025 Oct 31;10(11):e01199-25. doi: 10.1128/msystems.01199-25 (PMC12625735; doi:10.1128/msystems.01199-25)
Supplement: Supplemental Tables — Tables S1-S11. [file msystems.01199-25-s0003.xlsx]

## Sheet: Table S1
Table S1:16S rRNA gene sequencing results of ileal/colonic microbiota in mice fed a normal or high-fat diet														normal chow (NC) ileal microbiota									high-fat diet (HFD) ileal microbiota										normal chow (NC) colonic microbiota									high-fat diet (HFD) colonic microbiota
Taxonomy	level	p_ileum_HFD/ND	FDR_ileum_HFD/ND	FC_ileum_HFD/ND	p_colon_HFD/ND	FDR_colon_HFD/ND	FC_colon_HFD/ND	p_ND_ileum/colon	FDR_ND_ileum/colon	FC_ND_ileum/colon	p_HFD_ileum/colon	FDR_HFD_ileum/colon	FC_HFD_ileum/colon	ileum.N2	ileum.N5	ileum.N6	ileum.N7	ileum.N8	ileum.N9	ileum.N10	ileum.N11	ileum.N12	ileum.M1	ileum.M2	ileum.M3	ileum.M4	ileum.M5	ileum.M6	ileum.M7	ileum.M8	ileum.M10	ileum.M11	colon.N2	colon.N5	colon.N6	colon.N7	colon.N8	colon.N9	colon.N10	colon.N11	colon.N12	colon.M1	colon.M2	colon.M3	colon.M4	colon.M6	colon.M7	colon.M8	colon.M10
p-Acidobacteriota	phylum	1	1	7.1844	0.374063	0.465606	0	1	1	0.315068	0.399075	0.441256	Inf	0	0	1.84e-05	0	0	0	0	0	0	0	0	0	0	0	0	0	0	0.000146881	0	0	0	0	0	0	0	0	0	5.84e-05	0	0	0	0	0	0	0	0
p-Actinobacteriota	phylum	0.00298772	0.0214019	0.344755	0.156846	0.462514	0.628559	0.00040946	0.0104971	8.87145	0.0101323	0.0442993	4.86586	0.190945	0.165938	0.0682444	0.151489	0.0935997	0.163809	0.167774	0.105442	0.10524	0.076892	0.016726	0.202548	0.0129439	0.0211141	0.0632505	0.0153674	0.0343517	0.0146146	0.00664635	0.0230187	0.00525363	0.00525363	0.0201778	0.00673243	0.00916467	0.0231549	0.0209367	0.0229798	0.0107797	0.0033273	0.0177845	0.00231549	0.00801666	0.00893118	0.0275524	0.00525363
p-Aenigmarchaeota	phylum	0.0943668	0.272472	Inf	NA	NA	NA	NA	NA	NA	0.0943668	0.265797	Inf	0	0	0	0	0	0	0	0	0	0	0	1.84e-05	0.00108325	0	0	1.84e-05	0	0	0	0	0	0	0	0	0	0	0	0	0	0	0	0	0	0	0	0
p-Bacteroidota	phylum	2.16502e-05	0.00253307	0.0365249	0.0244344	0.141336	0.26943	0.0503085	0.214955	0.405177	8.66007e-05	0.0045443	0.0549272	0.102798	0.0212426	0.15663	0.328554	0.0201226	0.130816	0.0156061	0.0434583	0.0358205	0.000936364	0.000128521	0.00398414	0.00380054	0.00143209	0.0109793	0.00119341	0.0040943	0.00159733	0.00655455	0.424182	0.492694	0.221878	0.27136	0.222209	0.0303543	0.061234	0.303582	0.0828128	0.021715	0.13675	0.0572841	0.0754772	0.0828907	0.0312689	0.0873854	0.00607087
p-Bdellovibrionota	phylum	NA	NA	NA	0.374063	0.465606	Inf	NA	NA	NA	0.342782	0.441256	0	0	0	0	0	0	0	0	0	0	0	0	0	0	0	0	0	0	0	0	0	0	0	0	0	0	0	0	0	0	0.000194579	0	0	0	0	0	0
p-Campylobacterota	phylum	NA	NA	NA	0.374063	0.465606	Inf	NA	NA	NA	0.342782	0.441256	0	0	0	0	0	0	0	0	0	0	0	0	0	0	0	0	0	0	0	0	0	0	0	0	0	0	0	0	0	0	0	0	0	0	0	9.73e-05	0
p-Chloroflexi	phylum	1	1	7.1844	0.374063	0.465606	0	1	1	0.0727408	0.399075	0.441256	Inf	0	1.84e-05	0	0	0	0	0	0	0	0	0	0	0	0	0	0	0	0	0.000146881	0	0	0	0	0	0	0	0	0.000252953	0	0	0	0	0	0	0	0
p-Cyanobacteria	phylum	0.00448356	0.0297434	1.25576	0.0159315	0.0979126	0.0535714	0.723384	0.816441	0.300632	0.652798	0.699293	7.04705	0.000403922	0.00156061	0.000826204	0.000716043	3.67e-05	0.000459002	0.000146881	0.00145045	0.000624243	0	0	0	0	0	0.000330481	0	0	0	0.00835384	0.00132314	0.00338567	0	0.000622653	0.0109548	0	0	0.00114802	0.00326893	0	0	0	0	0	0	0.0011091	0
p-Deferribacterota	phylum	0.269272	0.477768	0.73626	0.131112	0.437108	3.4045	0.145666	0.385083	0.0358855	0.00208321	0.0111215	0.00776064	0	0	5.51e-05	0	0	0	5.51e-05	0	0.000697683	0	7.34e-05	9.18e-05	9.18e-05	0	0.000220321	0	0.000146881	3.67e-05	0	0.00136205	0.00431965	0.00237386	0	0.014321	0	0	0.000136205	0	0.000330784	0.000194579	0.0195163	0.0098457	0.0412508	0.00373592	5.84e-05	0.000194579
p-Desulfobacterota	phylum	0.0197476	0.0815461	0.445634	0.00469675	0.0443096	12.4664	0.859748	0.911462	1.09517	0.000924239	0.00695027	0.0391488	0.00512246	0.000954724	0.00745419	0.0265487	0.0421547	0.0120993	0.0554291	0.00315793	0.0817207	0.00196453	0	0.000697683	0.000275401	0	0.00297433	0.0383726	0.071843	5.51e-05	0	0.0112661	0.0545016	0.0234857	0.0189715	0.0537038	0.0123752	0	0.0234857	0.0164614	0.287121	0.171891	0.618353	0.440799	0.561827	0.290954	0.143463	0.000933979
p-Firmicutes	phylum	0.277512	0.477768	0.885222	0.340107	0.465606	0.833716	0.545701	0.674946	1.06407	0.277512	0.441256	1.12981	0.693882	0.744942	0.742867	0.4803	0.826681	0.682811	0.757427	0.82389	0.683197	0.911835	0.957111	0.769783	0.0144127	0.865843	0.80452	0.933573	0.858389	0.00677487	0.208075	0.511529	0.405581	0.736345	0.653085	0.541747	0.920047	0.867511	0.646061	0.766544	0.673321	0.684626	0.286284	0.471446	0.301539	0.664799	0.55348	0.888175
p-Fusobacteriota	phylum	NA	NA	NA	0.91102	0.959008	0.750018	0.169327	0.385083	0	0.0623519	0.207472	0	0	0	0	0	0	0	0	0	0	0	0	0	0	0	0	0	0	0	0	0.000136205	0	0	0	0.000175121	0	0	0	0	0	0	9.73e-05	0	5.84e-05	0	0	0
p-Myxococcota	phylum	0.192976	0.439834	Inf	NA	NA	NA	NA	NA	NA	0.192976	0.43975	Inf	0	0	0	0	0	0	0	0	0	0	0	0	0	0	0	0	0	1.84e-05	0.000330481	0	0	0	0	0	0	0	0	0	0	0	0	0	0	0	0	0
p-Nanoarchaeota	phylum	1	1	26.0434	NA	NA	NA	0.374063	0.517087	Inf	0.399075	0.441256	Inf	0	0	0	0	0	0	0	0	1.84e-05	0	0	0	0.000532442	0	0	0	0	0	0	0	0	0	0	0	0	0	0	0	0	0	0	0	0	0	0	0
p-Patescibacteria	phylum	0.00847013	0.0453289	0.158962	0.0018486	0.0303373	0	0.535656	0.665441	0.182002	0.192976	0.43975	Inf	0.00165241	0.00218485	0.000514082	0.000146881	7.34e-05	0.00146881	0.000862924	0.000165241	0	0	0	0	0	0	0	0	0	0.000587522	0.000660963	0.00122585	0.000175121	0.000544821	0.00437803	0	0.00828907	0.0236414	0.000583737	0	0	0	0	0	0	0	0	0
p-Proteobacteria	phylum	0.00210007	0.0184281	35.7916	0.093912	0.3463	1.49015	0.796174	0.870237	0.887602	0.000411353	0.00515563	21.3191	0.00367202	0.00971248	0.00561818	0.00200125	0.00490214	0.00365366	0.00247861	0.0221055	0.0168913	0.00833548	0.0257225	0.0118423	0.79288	0.111519	0.115265	0.00987772	0.0138802	0.97593	0.759703	0.00142043	0.00521472	0.00359971	0.00914521	0.0124531	0.00840581	0.0243418	0.00293814	0.0125114	0.0066546	0.00289923	0.000622653	0.000116747	0.00379429	9.73e-05	0.00682972	0.0979122
p-RCP2-54	phylum	NA	NA	NA	0.374063	0.465606	0	0.374063	0.517087	0	NA	NA	NA	0	0	0	0	0	0	0	0	0	0	0	0	0	0	0	0	0	0	0	0	0	0	0	0	0	0	0	0.000136205	0	0	0	0	0	0	0	0
p-Verrucomicrobiota	phylum	0.00195836	0.0184281	0.0917113	0.1378	0.437108	1.34529	0.436281	0.574913	0.54324	0.255086	0.441256	0.0370339	0.00150553	0.0534462	0.0177726	0.0102449	0.0122278	0.0047369	0.000220321	0.000183601	0.0744318	0	0	0	0	0	0	0.000550802	0.0172585	0	0	0.0244975	0.0280972	0.00618761	0.0217345	0.135583	0.0113634	0	0.00101181	0.0932423	0	0	0	0	0	0.000214037	0.179947	0.00107018
c-Acidimicrobiia	class	0.0947256	0.272472	Inf	0.374063	0.465606	0	0.374063	0.517087	0	0.0947256	0.265797	Inf	0	0	0	0	0	0	0	0	0	0	0	0	0.000201961	0	7.34e-05	0	0	0.000293761	0	0	3.89e-05	0	0	0	0	0	0	0	0	0	0	0	0	0	0	0
c-Acidobacteriae	class	0.399075	0.477768	Inf	NA	NA	NA	NA	NA	NA	0.399075	0.441256	Inf	0	0	0	0	0	0	0	0	0	0	0	0	0	0	0	0	0	0.000146881	0	0	0	0	0	0	0	0	0	0	0	0	0	0	0	0	0	0
c-Actinobacteria	class	0.000411353	0.00783397	0.108156	0.0303388	0.161111	0.0848351	0.000781571	0.0129649	9.10219	0.0127238	0.0543654	11.6043	0.00895972	0.0247677	0.00376382	0.0307715	0.050123	0.029266	0.10748	0.0338009	0.0847685	0.000403922	0.00262549	0.00308449	0.011677	0.00275401	0.00323137	0.000201961	0.000275401	0.0140087	0.00664635	0.00130368	0.000583737	0.0003697	0	0.00344405	0.000817232	0.0155469	0.00400833	0.0149826	0.000330784	0.000758858	0.000486448	1.95e-05	0.000194579	0.000194579	0.000972895	0.000525363
c-Alphaproteobacteria	class	0.049943	0.170194	21.1898	0.0580625	0.244692	0.0164874	0.723384	0.816441	0.230665	0.000245082	0.0045443	296.453	0.00216649	0.000716043	0.000440642	0.00119341	0.000477362	0.000201961	0.000183601	0.0012852	0.00123013	0.000440642	0.000826204	0.00211141	0.0854111	0.00323137	0.00497558	0.000679323	0.000881284	0.0793339	0.00798663	0.00108964	0.00476719	0	0	0.0119472	0	0.00846419	0.000642111	0.00731617	5.84e-05	0.000175121	0	0	0.000155663	0	0	0
c-Bacilli	class	0.400182	0.477768	0.744067	0.093912	0.3463	1.51898	0.000493624	0.0107078	2.38984	0.277512	0.441256	1.17065	0.661605	0.585631	0.665755	0.471946	0.807715	0.636617	0.729299	0.802537	0.581519	0.754691	0.77553	0.738002	0.0118239	0.71832	0.616127	0.594095	0.526787	0.00548966	0.172144	0.200689	0.066079	0.377561	0.305217	0.146304	0.159068	0.329811	0.25019	0.651704	0.515557	0.480104	0.196155	0.367929	0.184286	0.565524	0.352402	0.648357
c-Bacteroidia	class	0.000277976	0.00783397	0.0359088	0.0244344	0.141336	0.26943	0.0503085	0.214955	0.405151	0.000517302	0.00557308	0.0539972	0.102798	0.0212426	0.15663	0.328554	0.0201226	0.130816	0.0156061	0.0434032	0.0358205	0.000936364	0.000128521	0.00398414	0.00361693	0.00143209	0.0109793	0.00119341	0.0040943	0.00119341	0.00655455	0.424182	0.492694	0.221878	0.27136	0.222209	0.0303543	0.061234	0.303582	0.0828128	0.021715	0.13675	0.0572841	0.0754772	0.0828907	0.0312689	0.0873854	0.00607087
c-Bdellovibrionia	class	NA	NA	NA	0.374063	0.465606	Inf	NA	NA	NA	0.342782	0.441256	0	0	0	0	0	0	0	0	0	0	0	0	0	0	0	0	0	0	0	0	0	0	0	0	0	0	0	0	0	0	0.000194579	0	0	0	0	0	0
c-Blastocatellia	class	NA	NA	NA	0.374063	0.465606	0	0.374063	0.517087	0	NA	NA	NA	0	0	0	0	0	0	0	0	0	0	0	0	0	0	0	0	0	0	0	0	0	0	0	0	0	0	0	5.84e-05	0	0	0	0	0	0	0	0
c-Campylobacteria	class	NA	NA	NA	0.374063	0.465606	Inf	NA	NA	NA	0.342782	0.441256	0	0	0	0	0	0	0	0	0	0	0	0	0	0	0	0	0	0	0	0	0	0	0	0	0	0	0	0	0	0	0	0	0	0	0	9.73e-05	0
c-Chloroflexia	class	0.342782	0.477768	0	NA	NA	NA	0.374063	0.517087	Inf	NA	NA	NA	0	1.84e-05	0	0	0	0	0	0	0	0	0	0	0	0	0	0	0	0	0	0	0	0	0	0	0	0	0	0	0	0	0	0	0	0	0	0
c-Clostridia	class	0.211024	0.474805	2.59413	0.000781571	0.0230564	0.355052	8.22707e-05	0.00331433	0.138641	0.780186	0.819413	1.01296	0.0318547	0.158741	0.0767818	0.00835384	0.0186538	0.0459553	0.0281276	0.0212059	0.101366	0.156887	0.181489	0.0316895	0.00258877	0.147523	0.187199	0.339331	0.331601	0.00111996	0.0359307	0.308486	0.335649	0.352169	0.347868	0.389353	0.760512	0.5377	0.395229	0.114841	0.155294	0.203082	0.0895258	0.103244	0.116767	0.0987489	0.199619	0.239819
c-Coriobacteriia	class	0.0220182	0.085258	0.449222	0.666475	0.744735	0.868567	8.22707e-05	0.00331433	8.83892	0.315378	0.441256	4.57148	0.181985	0.141171	0.0644806	0.120718	0.0434767	0.134543	0.0602945	0.071641	0.0204715	0.0764881	0.0141005	0.199464	0.00106489	0.0183601	0.0598539	0.0151654	0.0340763	9.18e-05	0	0.021715	0.00463098	0.00488393	0.0201778	0.00328839	0.00834744	0.00760804	0.0169284	0.00731617	0.0104489	0.00256844	0.0172981	0.00229603	0.00782208	0.0087366	0.0265795	0.00472827
c-Cyanobacteriia	class	0.192976	0.439834	Inf	0.374063	0.465606	Inf	NA	NA	NA	0.652798	0.699293	7.04705	0	0	0	0	0	0	0	0	0	0	0	0	0	0	0.000330481	0	0	0	0.00835384	0	0	0	0	0	0	0	0	0	0	0	0	0	0	0	0.0011091	0
c-Deferribacteres	class	0.269272	0.477768	0.73626	0.131112	0.437108	3.4045	0.145666	0.385083	0.0358855	0.00208321	0.0111215	0.00776064	0	0	5.51e-05	0	0	0	5.51e-05	0	0.000697683	0	7.34e-05	9.18e-05	9.18e-05	0	0.000220321	0	0.000146881	3.67e-05	0	0.00136205	0.00431965	0.00237386	0	0.014321	0	0	0.000136205	0	0.000330784	0.000194579	0.0195163	0.0098457	0.0412508	0.00373592	5.84e-05	0.000194579
c-Dehalococcoidia	class	0.399075	0.477768	Inf	NA	NA	NA	NA	NA	NA	0.399075	0.441256	Inf	0	0	0	0	0	0	0	0	0	0	0	0	0	0	0	0	0	0	0.000146881	0	0	0	0	0	0	0	0	0	0	0	0	0	0	0	0	0
c-Desulfovibrionia	class	0.0197476	0.0815461	0.445634	0.00469675	0.0443096	12.4664	0.859748	0.911462	1.09517	0.000924239	0.00695027	0.0391488	0.00512246	0.000954724	0.00745419	0.0265487	0.0421547	0.0120993	0.0554291	0.00315793	0.0817207	0.00196453	0	0.000697683	0.000275401	0	0.00297433	0.0383726	0.071843	5.51e-05	0	0.0112661	0.0545016	0.0234857	0.0189715	0.0537038	0.0123752	0	0.0234857	0.0164614	0.287121	0.171891	0.618353	0.440799	0.561827	0.290954	0.143463	0.000933979
c-Fusobacteriia	class	NA	NA	NA	0.91102	0.959008	0.750018	0.169327	0.385083	0	0.0623519	0.207472	0	0	0	0	0	0	0	0	0	0	0	0	0	0	0	0	0	0	0	0	0.000136205	0	0	0	0.000175121	0	0	0	0	0	0	9.73e-05	0	5.84e-05	0	0	0
c-Gammaproteobacteria	class	0.00210007	0.0184281	37.577	0.545701	0.651749	2.59133	0.604813	0.728877	1.37849	0.000411353	0.00515563	19.9896	0.00150553	0.00899644	0.00517754	0.000807843	0.00442478	0.00345169	0.00229501	0.0208203	0.0156611	0.00789483	0.0248963	0.00973084	0.70466	0.108288	0.110271	0.0091984	0.0129989	0.896596	0.751717	0.000330784	0.000447532	0.00359971	0.00914521	0.000505905	0.00840581	0.0158776	0.00229603	0.00519526	0.00659623	0.00272411	0.000622653	0.000116747	0.00363863	9.73e-05	0.00682972	0.0979122
c-Gracilibacteria	class	0.399075	0.477768	Inf	NA	NA	NA	NA	NA	NA	0.399075	0.441256	Inf	0	0	0	0	0	0	0	0	0	0	0	0	0	0	0	0	0	0	0.000660963	0	0	0	0	0	0	0	0	0	0	0	0	0	0	0	0	0
c-KD4-96	class	NA	NA	NA	0.374063	0.465606	0	0.374063	0.517087	0	NA	NA	NA	0	0	0	0	0	0	0	0	0	0	0	0	0	0	0	0	0	0	0	0	0	0	0	0	0	0	0	0.000252953	0	0	0	0	0	0	0	0
c-Myxococcia	class	0.399075	0.477768	Inf	NA	NA	NA	NA	NA	NA	0.399075	0.441256	Inf	0	0	0	0	0	0	0	0	0	0	0	0	0	0	0	0	0	1.84e-05	0	0	0	0	0	0	0	0	0	0	0	0	0	0	0	0	0	0
c-Nanoarchaeia	class	1	1	26.0434	NA	NA	NA	0.374063	0.517087	Inf	0.399075	0.441256	Inf	0	0	0	0	0	0	0	0	1.84e-05	0	0	0	0.000532442	0	0	0	0	0	0	0	0	0	0	0	0	0	0	0	0	0	0	0	0	0	0	0
c-Negativicutes	class	NA	NA	NA	0.374063	0.465606	Inf	NA	NA	NA	0.342782	0.441256	0	0	0	0	0	0	0	0	0	0	0	0	0	0	0	0	0	0	0	0	0	0	0	0	0	0	0	0	0	0	0	0	0	0	3.89e-05	0	0
c-Polyangia	class	0.399075	0.477768	Inf	NA	NA	NA	NA	NA	NA	0.399075	0.441256	Inf	0	0	0	0	0	0	0	0	0	0	0	0	0	0	0	0	0	0	0.000330481	0	0	0	0	0	0	0	0	0	0	0	0	0	0	0	0	0
c-Rhodothermia	class	0.562983	0.627324	9.59656	NA	NA	NA	0.374063	0.517087	Inf	0.192976	0.43975	Inf	0	0	0	0	0	0	0	5.51e-05	0	0	0	0	0.000183601	0	0	0	0	0.000403922	0	0	0	0	0	0	0	0	0	0	0	0	0	0	0	0	0	0
c-Rubrobacteria	class	0.399075	0.477768	Inf	NA	NA	NA	NA	NA	NA	0.399075	0.441256	Inf	0	0	0	0	0	0	0	0	0	0	0	0	0	0	0	0	0	0.000220321	0	0	0	0	0	0	0	0	0	0	0	0	0	0	0	0	0	0
c-Saccharimonadia	class	0.00200089	0.0184281	0.0748056	0.0018486	0.0303373	0	0.535656	0.665441	0.182002	0.399075	0.441256	Inf	0.00165241	0.00218485	0.000514082	0.000146881	7.34e-05	0.00146881	0.000862924	0.000165241	0	0	0	0	0	0	0	0	0	0.000587522	0	0.00122585	0.000175121	0.000544821	0.00437803	0	0.00828907	0.0236414	0.000583737	0	0	0	0	0	0	0	0	0
c-Thermoleophilia	class	0.399075	0.477768	Inf	0.374063	0.465606	0	0.374063	0.517087	0	0.399075	0.441256	Inf	0	0	0	0	0	0	0	0	0	0	0	0	0	0	9.18e-05	0	0	0	0	0	0	0	0	0	0	0	0	0.000681027	0	0	0	0	0	0	0	0
c-unidentified_Firmicutes	class	0.0935494	0.272472	0.687402	0.859025	0.9215	0.51195	0.211355	0.469308	0.150735	0.010109	0.0442993	0.202394	0.000422282	0.000569162	0.000330481	0	0.000312121	0.000238681	0	0.000146881	0.000312121	0.000257041	9.18e-05	9.18e-05	0	0	0.00119341	0.000146881	0	0	0	0.00235441	0.00326893	0.00276302	0	0.00609032	0.00046699	0	0.000525363	0	0.00247115	0.00143988	0.000603195	0.000214037	0.000486448	0.00046699	0.00145934	0
c-Vampirivibrionia	class	8.53561e-05	0.00499333	0	0.0053165	0.0448105	0	0.723384	0.816441	0.300632	NA	NA	NA	0.000403922	0.00156061	0.000826204	0.000716043	3.67e-05	0.000459002	0.000146881	0.00145045	0.000624243	0	0	0	0	0	0	0	0	0	0	0.00132314	0.00338567	0	0.000622653	0.0109548	0	0	0.00114802	0.00326893	0	0	0	0	0	0	0	0
c-Verrucomicrobiae	class	0.00195836	0.0184281	0.0917113	0.1378	0.437108	1.34529	0.436281	0.574913	0.54324	0.255086	0.441256	0.0370339	0.00150553	0.0534462	0.0177726	0.0102449	0.0122278	0.0047369	0.000220321	0.000183601	0.0744318	0	0	0	0	0	0	0.000550802	0.0172585	0	0	0.0244975	0.0280972	0.00618761	0.0217345	0.135583	0.0113634	0	0.00101181	0.0932423	0	0	0	0	0	0.000214037	0.179947	0.00107018
c-Vicinamibacteria	class	0.342782	0.477768	0	NA	NA	NA	0.374063	0.517087	Inf	NA	NA	NA	0	0	1.84e-05	0	0	0	0	0	0	0	0	0	0	0	0	0	0	0	0	0	0	0	0	0	0	0	0	0	0	0	0	0	0	0	0	0
o-Absconditabacteriales_(SR1)	order	0.399075	0.477768	Inf	NA	NA	NA	NA	NA	NA	0.399075	0.441256	Inf	0	0	0	0	0	0	0	0	0	0	0	0	0	0	0	0	0	0	0.000660963	0	0	0	0	0	0	0	0	0	0	0	0	0	0	0	0	0
o-Actinomycetales	order	0.399075	0.477768	Inf	NA	NA	NA	NA	NA	NA	0.399075	0.441256	Inf	0	0	0	0	0	0	0	0	0	0	0	0	0	0	0	0	1.84e-05	0	0	0	0	0	0	0	0	0	0	0	0	0	0	0	0	0	0	0
o-Alicyclobacillales	order	0.192976	0.439834	Inf	NA	NA	NA	NA	NA	NA	0.192976	0.43975	Inf	0	0	0	0	0	0	0	0	0	0	0	0	0	0	0	7.34e-05	0	0.000275401	0	0	0	0	0	0	0	0	0	0	0	0	0	0	0	0	0	0
o-Bacillales	order	0.192976	0.439834	Inf	0.374063	0.465606	Inf	NA	NA	NA	0.652798	0.699293	1.45567	0	0	0	0	0	0	0	0	0	0	0	0	0	0	7.34e-05	0	0	0.000367202	0	0	0	0	0	0	0	0	0	0	0.000272411	0	0	0	0	0	0	0
o-Bacteroidales	order	2.16502e-05	0.00253307	0.0353097	0.0244344	0.141336	0.269384	0.0503085	0.214955	0.405151	8.66007e-05	0.0045443	0.0531054	0.102798	0.0212426	0.15663	0.328554	0.0201226	0.130816	0.0156061	0.0434032	0.0358205	0.000936364	0.000128521	0.0039107	0.00352513	0.00143209	0.0109426	0.00119341	0.0040943	0.000826204	0.00655455	0.424182	0.492694	0.221878	0.27136	0.222209	0.0303543	0.061234	0.303582	0.0828128	0.0216177	0.13675	0.0572841	0.0754772	0.0828907	0.0312689	0.0873854	0.00607087
o-Balneolales	order	0.562983	0.627324	9.59656	NA	NA	NA	0.374063	0.517087	Inf	0.192976	0.43975	Inf	0	0	0	0	0	0	0	5.51e-05	0	0	0	0	0.000183601	0	0	0	0	0.000403922	0	0	0	0	0	0	0	0	0	0	0	0	0	0	0	0	0	0
o-Bdellovibrionales	order	NA	NA	NA	0.374063	0.465606	Inf	NA	NA	NA	0.342782	0.441256	0	0	0	0	0	0	0	0	0	0	0	0	0	0	0	0	0	0	0	0	0	0	0	0	0	0	0	0	0	0	0.000194579	0	0	0	0	0	0
o-Bifidobacteriales	order	0.000380403	0.00783397	0.0367492	0.307622	0.465606	0.104143	0.00198698	0.0200117	11.681	0.204671	0.441256	4.1219	0.00895972	0.0247127	0.0037271	0.0307715	0.0500863	0.0292476	0.10748	0.0335071	0.0847134	0.000275401	0.00238681	0.00284581	0.000844564	0.00216649	0.00227665	0	0.000146881	0	0.00429626	0.00130368	0.000194579	0.000175121	0	0.0033273	0	0.0102154	0.00400833	0.0127255	0.000175121	0.000758858	0.000486448	1.95e-05	0.000194579	0.000194579	0.000972895	0.000525363
o-Blastocatellales	order	NA	NA	NA	0.374063	0.465606	0	0.374063	0.517087	0	NA	NA	NA	0	0	0	0	0	0	0	0	0	0	0	0	0	0	0	0	0	0	0	0	0	0	0	0	0	0	0	5.84e-05	0	0	0	0	0	0	0	0
o-Burkholderiales	order	0.000649505	0.00949901	42.6116	0.0145976	0.0916234	0.184798	0.386508	0.526547	0.441532	0.000665477	0.0059576	101.811	0.000403922	0.00288253	0.00102816	0.000220321	0.000991444	0.00231337	0.000550802	0.00554474	0.00414938	0.00260713	0.0120259	0.00369038	0.188521	0.0662432	0.0304961	0.00611391	0.00475526	0.243179	0.298608	0.000233495	0.000350242	0.00359971	0.00863931	0.000505905	0.00840581	0.0132119	0.00143988	0.00457261	0.00511743	0.00161501	0	0	0.000505905	0	0.000136205	0.000194579
o-Campylobacterales	order	NA	NA	NA	0.374063	0.465606	Inf	NA	NA	NA	0.342782	0.441256	0	0	0	0	0	0	0	0	0	0	0	0	0	0	0	0	0	0	0	0	0	0	0	0	0	0	0	0	0	0	0	0	0	0	0	9.73e-05	0
o-Caulobacterales	order	1	1	33.2278	0.374063	0.465606	0	1	1	0.0122809	0.399075	0.441256	Inf	0	0	0	0	1.84e-05	0	0	0	0	0	0	0	0	0	0	0	0	0	0.000679323	0	0	0	0	0.00149826	0	0	0	0	0	0	0	0	0	0	0	0
o-Chitinophagales	order	0.192976	0.439834	Inf	NA	NA	NA	NA	NA	NA	0.192976	0.43975	Inf	0	0	0	0	0	0	0	0	0	0	0	0	0	0	1.84e-05	0	0	0.000165241	0	0	0	0	0	0	0	0	0	0	0	0	0	0	0	0	0	0
o-Chloroplast	order	0.399075	0.477768	Inf	0.374063	0.465606	Inf	NA	NA	NA	0.938959	0.961985	0.268175	0	0	0	0	0	0	0	0	0	0	0	0	0	0	0.000330481	0	0	0	0	0	0	0	0	0	0	0	0	0	0	0	0	0	0	0	0.0011091	0
o-Christensenellales	order	0.89144	0.959802	1.059	0.786738	0.861993	0.333346	0.467193	0.604351	0.121521	0.0398565	0.148377	0.386058	0	0.000128521	9.18e-05	0	7.34e-05	0	0	1.84e-05	0	0	0	0	0	0	0.000201961	0	9.18e-05	5.51e-05	1.84e-05	0.000778316	0.000953437	0	0	0	0	0	0.000194579	0.000642111	0.000194579	5.84e-05	5.84e-05	7.78e-05	5.84e-05	3.89e-05	0.000136205	0
o-Clostridia_UCG-014	order	0.000246656	0.00783397	0.0116483	0.000287947	0.0114862	0.042646	0.00185109	0.0200117	0.0839615	0.0011386	0.00779943	0.0229332	0.0151471	0.0651232	0.0112914	0.00282745	0.00231337	0.0191496	0.0118239	0.00721551	0.00413102	0.000844564	0	0	0	0.000514082	0	0.00011016	0.000275401	5.51e-05	0	0.141381	0.0652813	0.0547351	0.210437	0.0114607	0.6267	0.461347	0.0341875	0.0502598	0.00918413	0.026346	0.000116747	0.00171229	0.000700485	0.0125114	0.0145545	0.000525363
o-Clostridia_vadinBB60_group	order	0.27683	0.477768	0.55862	0.177066	0.465606	1.19231	0.42169	0.571714	0.175409	0.00148096	0.00870065	0.0821824	0	0	1.84e-05	0	0	0	0	7.34e-05	0.000440642	0	0	0	0.000330481	0	0	0	0	0	0	0.000175121	0.000136205	0	0	0.00171229	0	0	0.00101181	0	0.000583737	0.00112856	9.73e-05	0.000486448	0.000155663	0.000175121	0.0003697	0
o-Clostridiales	order	0.462236	0.531951	1.2977	0.213994	0.465606	1.21483	0.286814	0.517087	2.22899	0.400182	0.441256	2.38103	0.00561818	0.0680057	0.0509125	0.000183601	0.000495722	0.0187824	0.000569162	0.00271729	9.18e-05	0.0709801	0.0138986	0.0105754	9.18e-05	0.03549	0.0196086	0.047369	0.00631587	0	0.00817023	0.0109159	0.0198081	0.0326114	0	0	0.00155663	0	0.00122585	0	0.0211507	0.0104294	0.00254899	0.00046699	0.00219874	0.00574008	0.0174343	0.0198471
o-Coriobacteriales	order	0.0220182	0.085258	0.449222	0.666475	0.744735	0.868567	8.22707e-05	0.00331433	8.83892	0.315378	0.441256	4.57148	0.181985	0.141171	0.0644806	0.120718	0.0434767	0.134543	0.0602945	0.071641	0.0204715	0.0764881	0.0141005	0.199464	0.00106489	0.0183601	0.0598539	0.0151654	0.0340763	9.18e-05	0	0.021715	0.00463098	0.00488393	0.0201778	0.00328839	0.00834744	0.00760804	0.0169284	0.00731617	0.0104489	0.00256844	0.0172981	0.00229603	0.00782208	0.0087366	0.0265795	0.00472827
o-Corynebacteriales	order	0.00959983	0.0474191	117.558	0.0338606	0.161111	0	0.315202	0.517087	0.0425823	0.00125283	0.00779943	Inf	0	5.51e-05	1.84e-05	0	3.67e-05	0	0	0	0	5.51e-05	0	0.000128521	0.00422282	0.000514082	0.000789483	0	3.67e-05	0.00783975	0.000807843	0	0.000389158	0	0	0.000116747	5.84e-05	0	0	0.00202362	0	0	0	0	0	0	0	0
o-Cyanobacteriales	order	0.399075	0.477768	Inf	NA	NA	NA	NA	NA	NA	0.399075	0.441256	Inf	0	0	0	0	0	0	0	0	0	0	0	0	0	0	0	0	0	0	0.00835384	0	0	0	0	0	0	0	0	0	0	0	0	0	0	0	0	0
o-Cytophagales	order	0.192976	0.439834	Inf	NA	NA	NA	NA	NA	NA	0.192976	0.43975	Inf	0	0	0	0	0	0	0	0	0	0	0	7.34e-05	0	0	0	0	0	0.000201961	0	0	0	0	0	0	0	0	0	0	0	0	0	0	0	0	0	0
o-Deferribacterales	order	0.269272	0.477768	0.73626	0.131112	0.437108	3.4045	0.145666	0.385083	0.0358855	0.00208321	0.0111215	0.00776064	0	0	5.51e-05	0	0	0	5.51e-05	0	0.000697683	0	7.34e-05	9.18e-05	9.18e-05	0	0.000220321	0	0.000146881	3.67e-05	0	0.00136205	0.00431965	0.00237386	0	0.014321	0	0	0.000136205	0	0.000330784	0.000194579	0.0195163	0.0098457	0.0412508	0.00373592	5.84e-05	0.000194579
o-Desulfovibrionales	order	0.0197476	0.0815461	0.445634	0.00469675	0.0443096	12.4664	0.859748	0.911462	1.09517	0.000924239	0.00695027	0.0391488	0.00512246	0.000954724	0.00745419	0.0265487	0.0421547	0.0120993	0.0554291	0.00315793	0.0817207	0.00196453	0	0.000697683	0.000275401	0	0.00297433	0.0383726	0.071843	5.51e-05	0	0.0112661	0.0545016	0.0234857	0.0189715	0.0537038	0.0123752	0	0.0234857	0.0164614	0.287121	0.171891	0.618353	0.440799	0.561827	0.290954	0.143463	0.000933979
o-Enterobacterales	order	0.00793605	0.0435243	33.4575	0.00360816	0.0443096	197.853	0.00638596	0.0545709	9.06485	0.0788932	0.253537	1.53289	0.00011016	0.000734403	0.000954724	0	0.000238681	0.00011016	7.34e-05	0.00168913	0.00102816	0.000752763	0.00222157	0.000624243	0.0368303	0.00635259	0.0096574	0.000385562	0.00134029	0.0903867	0.0350494	0	9.73e-05	0	0	0	0	0	0.000447532	0	0.000428074	0.000564279	0.000505905	0.000116747	0.00243224	0	0.00624599	0.0973479
o-Erysipelotrichales	order	0.968239	1	1.07764	0.0503085	0.21825	5.74829	4.11353e-05	0.00290004	6.84453	0.719695	0.760127	1.28315	0.205137	0.37853	0.214611	0.115301	0.156777	0.203044	0.132707	0.0572651	0.132395	0.18283	0.420427	0.348382	0.00137701	0.449418	0.25974	0.0862189	0.141923	0.00148717	0.0189292	0.0242251	0.0255871	0.0223182	0.0142626	0.00575954	0.0536649	0.00721888	0.030977	0.0491312	0.117156	0.334754	0.1163	0.0120639	0.0393439	0.156442	0.220322	0.341545
o-Eubacteriales	order	0.0620673	0.199868	0	0.169327	0.462514	0	0.737223	0.818491	1.17895	NA	NA	NA	0	0	0	0	3.67e-05	7.34e-05	0	0	7.34e-05	0	0	0	0	0	0	0	0	0	0	0	0	3.89e-05	0	0	0	0	0.000116747	0	0	0	0	0	0	0	0	0
o-Exiguobacterales	order	0.399075	0.477768	Inf	NA	NA	NA	NA	NA	NA	0.399075	0.441256	Inf	0	0	0	0	0	0	0	0	0	1.84e-05	0	0	0	0	0	0	0	0	0	0	0	0	0	0	0	0	0	0	0	0	0	0	0	0	0	0
o-Flavobacteriales	order	0.399075	0.477768	Inf	0.374063	0.465606	Inf	NA	NA	NA	0.938959	0.961985	0.170195	0	0	0	0	0	0	0	0	0	0	0	0	0	0	1.84e-05	0	0	0	0	0	0	0	0	0	0	0	0	0	9.73e-05	0	0	0	0	0	0	0
o-Fusobacteriales	order	NA	NA	NA	0.91102	0.959008	0.750018	0.169327	0.385083	0	0.0623519	0.207472	0	0	0	0	0	0	0	0	0	0	0	0	0	0	0	0	0	0	0	0	0.000136205	0	0	0	0.000175121	0	0	0	0	0	0	9.73e-05	0	5.84e-05	0	0	0
o-Gaiellales	order	NA	NA	NA	0.374063	0.465606	0	0.374063	0.517087	0	NA	NA	NA	0	0	0	0	0	0	0	0	0	0	0	0	0	0	0	0	0	0	0	0	0	0	0	0	0	0	0	0.000681027	0	0	0	0	0	0	0	0
o-Gastranaerophilales	order	8.53561e-05	0.00499333	0	0.0053165	0.0448105	0	0.723384	0.816441	0.300632	NA	NA	NA	0.000403922	0.00156061	0.000826204	0.000716043	3.67e-05	0.000459002	0.000146881	0.00145045	0.000624243	0	0	0	0	0	0	0	0	0	0	0.00132314	0.00338567	0	0.000622653	0.0109548	0	0	0.00114802	0.00326893	0	0	0	0	0	0	0	0
o-Kallotenuales	order	0.342782	0.477768	0	NA	NA	NA	0.374063	0.517087	Inf	NA	NA	NA	0	1.84e-05	0	0	0	0	0	0	0	0	0	0	0	0	0	0	0	0	0	0	0	0	0	0	0	0	0	0	0	0	0	0	0	0	0	0
o-Lachnospirales	order	0.0534759	0.178762	0.399838	0.00777458	0.055939	0.30816	0.000781571	0.0129649	0.172174	0.000974258	0.00704463	0.223396	0.00872104	0.0198656	0.0112731	0.00495722	0.0136048	0.00561818	0.0148349	0.00980428	0.0811332	0.00405758	0.00170749	0.00139537	0.000550802	0.00260713	0.029523	0.0106121	0.00613227	0.000403922	0.0184519	0.0381764	0.100461	0.122974	0.107466	0.250462	0.076742	0.0574786	0.213259	0.0192633	0.0368727	0.0163836	0.0301987	0.032125	0.0769171	0.0280972	0.0501625	0.00626544
o-Lactobacillales	order	0.0349867	0.125309	0.620328	0.604813	0.696952	1.09651	0.00777458	0.0626409	1.95371	0.842105	0.881982	1.10527	0.456376	0.205688	0.444901	0.356516	0.650681	0.433261	0.596115	0.74518	0.449032	0.571843	0.355102	0.389601	0.0103734	0.266313	0.354772	0.507711	0.380072	0.00255205	0.151471	0.175841	0.0401417	0.350437	0.28214	0.140291	0.102699	0.307571	0.218785	0.602358	0.397972	0.145351	0.0796996	0.355866	0.144747	0.408772	0.131282	0.306618
o-Micrococcales	order	0.00196152	0.0184281	30.4633	0.586672	0.689515	0.533313	0.493877	0.633887	1.3213	0.000576702	0.00557308	75.474	0	0	1.84e-05	0	0	1.84e-05	0	0.000293761	5.51e-05	7.34e-05	0.000238681	0.00011016	0.00644439	7.34e-05	0.000165241	0.000201961	7.34e-05	0.00532442	0.000348841	0	0	0.000194579	0	0	0	0	0	9.73e-05	0.000155663	0	0	0	0	0	0	0
o-Micromonosporales	order	0.399075	0.477768	Inf	NA	NA	NA	NA	NA	NA	0.399075	0.441256	Inf	0	0	0	0	0	0	0	0	0	0	0	0	0	0	0	0	0	0.000183601	0	0	0	0	0	0	0	0	0	0	0	0	0	0	0	0	0	0
o-Microtrichales	order	0.0947256	0.272472	Inf	0.374063	0.465606	0	0.374063	0.517087	0	0.0947256	0.265797	Inf	0	0	0	0	0	0	0	0	0	0	0	0	0.000201961	0	7.34e-05	0	0	0.000293761	0	0	3.89e-05	0	0	0	0	0	0	0	0	0	0	0	0	0	0	0
o-Monoglobales	order	0.0073351	0.040867	0.133783	0.0456763	0.204159	0.0198582	0.787295	0.863881	0.198086	1	1	1.33449	0.00011016	0.000495722	5.51e-05	0.000128521	0.000220321	0	0	0.000514082	0.00119341	0	0	0	0.000403922	0	0	0	0	0	0	0.000933979	0.000214037	0	0.00622653	0	0	0	0.00198471	0.00435857	0	0	0.000272411	0	0	0	0	0
o-Mycoplasmatales	order	0.399075	0.477768	Inf	NA	NA	NA	NA	NA	NA	0.399075	0.441256	Inf	0	0	0	0	0	0	0	0	0	0	0	0	0	0	0	0	0	0	0.00148717	0	0	0	0	0	0	0	0	0	0	0	0	0	0	0	0	0
o-Myxococcales	order	0.399075	0.477768	Inf	NA	NA	NA	NA	NA	NA	0.399075	0.441256	Inf	0	0	0	0	0	0	0	0	0	0	0	0	0	0	0	0	0	1.84e-05	0	0	0	0	0	0	0	0	0	0	0	0	0	0	0	0	0	0
o-Nitriliruptorales	order	0.192976	0.439834	Inf	NA	NA	NA	NA	NA	NA	0.192976	0.43975	Inf	0	0	0	0	0	0	0	0	0	0	0	0	0.000146881	0	0	0	0	0.00011016	0	0	0	0	0	0	0	0	0	0	0	0	0	0	0	0	0	0
o-Nitrococcales	order	0.0970343	0.272472	27.7885	0.374063	0.465606	0	0.0583319	0.2384	10.06	0.00125283	0.00779943	Inf	0	0	1.84e-05	0	0	7.34e-05	3.67e-05	0.000238681	0.000220321	1.84e-05	0.000183601	0.000146881	0.00706863	0.000550802	0.000862924	0	9.18e-05	0.00921676	0	0	0	0	0	0	0	0	5.84e-05	0	0	0	0	0	0	0	0	0
o-Oscillospirales	order	0.0132716	0.058229	0.182194	0.0314685	0.161111	0.355954	4.11353e-05	0.00290004	0.0344668	0.000411353	0.00515563	0.0176417	0.00154225	0.00365366	0.00295597	0.000165241	0.00174421	0.00170749	0.000716043	0.000642603	0.0139904	0.000550802	0.000220321	0.000293761	0.000918004	0.000238681	0.00110161	0.000422282	0.000128521	0.000569162	0.00104652	0.10554	0.145876	0.141673	0.0231938	0.122021	0.0516996	0.0188742	0.138638	0.039266	0.0437219	0.0443446	0.0534314	0.0645613	0.0284864	0.0132703	0.0155079	0.000505905
o-Oscillospirales_	order	0.0935494	0.272472	0.687402	0.859025	0.9215	0.51195	0.211355	0.469308	0.150735	0.010109	0.0442993	0.202394	0.000422282	0.000569162	0.000330481	0	0.000312121	0.000238681	0	0.000146881	0.000312121	0.000257041	9.18e-05	9.18e-05	0	0	0.00119341	0.000146881	0	0	0	0.00235441	0.00326893	0.00276302	0	0.00609032	0.00046699	0	0.000525363	0	0.00247115	0.00143988	0.000603195	0.000214037	0.000486448	0.00046699	0.00145934	0
o-Paenibacillales	order	0.399075	0.477768	Inf	NA	NA	NA	NA	NA	NA	0.399075	0.441256	Inf	0	0	0	0	0	0	0	0	0	0	0	0	0	0	0	0	0	0.000459002	0	0	0	0	0	0	0	0	0	0	0	0	0	0	0	0	0	0
o-Peptococcales	order	0.520429	0.595018	0.399683	0.0032184	0.0443096	5.79229	0.108057	0.339967	0.110317	0.000571014	0.00557308	0.00761215	0	0	0	0	0	0	0	1.84e-05	0.000146881	0	0	0	0	0	7.34e-05	0	0	0	0	0.000214037	7.78e-05	0	0	0	9.73e-05	0	0.00083669	0.000272411	0.00188742	0.000895064	0.000856148	0.00128422	0.000875606	0.000914521	0.00107018	0
o-Peptostreptococcales-Tissierellales	order	0.00217997	0.0184431	1074.34	0.0104046	0.0680611	51.2626	0.0764716	0.26244	0.0951033	0.400182	0.441256	1.99313	0	0	7.34e-05	1.84e-05	9.18e-05	0.000312121	9.18e-05	0.000183601	0.000165241	0.0802519	0.165663	0.0193515	0.000293761	0.108673	0.136158	0.280505	0.318566	3.67e-05	0.00824368	0.00190687	0.00101181	5.84e-05	5.84e-05	0.00307435	0.00153717	0	0.00182904	0.0003697	0.0414259	0.103224	0.0014788	0.00188742	0.00632382	0.0377483	0.0995466	0.212675
o-Polyangiales	order	0.399075	0.477768	Inf	NA	NA	NA	NA	NA	NA	0.399075	0.441256	Inf	0	0	0	0	0	0	0	0	0	0	0	0	0	0	0	0	0	0	0.000330481	0	0	0	0	0	0	0	0	0	0	0	0	0	0	0	0	0
o-Propionibacteriales	order	0.192976	0.439834	Inf	0.077243	0.295931	0	0.077243	0.26244	0	0.192976	0.43975	Inf	0	0	0	0	0	0	0	0	0	0	0	0	0	0	0	0	0	0.000550802	0.00119341	0	0	0	0	0	0.000758858	0.00533146	0	0.000136205	0	0	0	0	0	0	0	0
o-Pseudomonadales	order	0.0101323	0.0474191	28.5324	0.255226	0.465606	0.890625	0.00179035	0.0200117	10.5612	0.000277976	0.0045443	338.342	0.000991444	0.0053795	0.00315793	0.000587522	0.00319465	0.000954724	0.00163405	0.0132927	0.0102633	0.00442478	0.0104652	0.00526934	0.472221	0.0351412	0.0692542	0.00269893	0.00681159	0.553813	0.0907539	9.73e-05	0	0	0	0	0	0.00266573	0.000350242	0.000622653	0.00105073	0.000544821	0.000116747	0	0.000700485	9.73e-05	0.000447532	0.0003697
o-Pseudonocardiales	order	0.399075	0.477768	Inf	NA	NA	NA	NA	NA	NA	0.399075	0.441256	Inf	0	0	0	0	0	0	0	0	0	0	0	0	1.84e-05	0	0	0	0	0	0	0	0	0	0	0	0	0	0	0	0	0	0	0	0	0	0	0
o-RF39	order	0.0323097	0.118132	0.0926326	0.00102283	0.0274305	0.0280652	0.013038	0.0919177	0.0782958	0.0987628	0.275073	0.258425	9.18e-05	0.00141373	0.000367202	0	0	9.18e-05	0.000440642	9.18e-05	0	0	0	0	0	0	0	7.34e-05	0.000183601	0	0	0.000583737	0.000350242	0.0048061	0.00881443	0.000252953	0.00142043	0.0150215	0.000428074	0.000214037	7.78e-05	0	9.73e-05	0	0	0.000233495	0.000155663	0
o-Rhizobiales	order	0.00483013	0.0297434	38.4844	0.496769	0.603074	11.9754	0.000960753	0.0142596	180.776	0.000193159	0.0045443	580.944	0.000165241	0.000257041	0.000330481	0	0.000275401	0.00011016	0.000128521	0.00119341	0.00106489	0.000440642	0.000826204	0.000605883	0.0589726	0.00323137	0.00486542	0.000422282	0.000826204	0.0787097	0.00183601	0	0	0	0	0	0	0	1.95e-05	0	5.84e-05	0.000175121	0	0	0	0	0	0
o-Rhodobacterales	order	0.562983	0.627324	48.4946	0.374063	0.465606	0	1	1	0.00556254	0.192976	0.43975	Inf	0	0	0	0	0	0	0	1.84e-05	0	0	0	0	0.000367202	0	0	0	0	0.000624243	0	0	0	0	0	0	0	0	0	0.00330784	0	0	0	0	0	0	0	0
o-Rhodospirillales	order	0.000889643	0.0120102	0.0842558	0.0354177	0.165845	0.00842696	1	1	0.207622	1	1	2.07588	0.00200125	0.000440642	0.00011016	0.00119341	0.000183601	9.18e-05	5.51e-05	7.34e-05	0.000165241	0	0	0	0	0	0	0	0	0	0.000403922	0.00108964	0.00476719	0	0	0.0102932	0	0	0.000622653	0.00400833	0	0	0	0	0	0	0	0
o-Rickettsiales	order	0.0208199	0.0830431	1484.47	1	1	1	1	1	0.118204	0.0337906	0.128336	175.471	0	1.84e-05	0	0	0	0	0	0	0	0	0	0.00146881	0.0254838	0	0.00011016	0.000257041	5.51e-05	0	0.00297433	0	0	0	0	0.000155663	0	0	0	0	0	0	0	0	0.000155663	0	0	0
o-Rubrobacterales	order	0.399075	0.477768	Inf	NA	NA	NA	NA	NA	NA	0.399075	0.441256	Inf	0	0	0	0	0	0	0	0	0	0	0	0	0	0	0	0	0	0.000220321	0	0	0	0	0	0	0	0	0	0	0	0	0	0	0	0	0	0
o-S085	order	0.399075	0.477768	Inf	NA	NA	NA	NA	NA	NA	0.399075	0.441256	Inf	0	0	0	0	0	0	0	0	0	0	0	0	0	0	0	0	0	0	0.000146881	0	0	0	0	0	0	0	0	0	0	0	0	0	0	0	0	0
o-Saccharimonadales	order	0.00200089	0.0184281	0.0748056	0.0018486	0.0303373	0	0.535656	0.665441	0.182002	0.399075	0.441256	Inf	0.00165241	0.00218485	0.000514082	0.000146881	7.34e-05	0.00146881	0.000862924	0.000165241	0	0	0	0	0	0	0	0	0	0.000587522	0	0.00122585	0.000175121	0.000544821	0.00437803	0	0.00828907	0.0236414	0.000583737	0	0	0	0	0	0	0	0	0
o-Solibacterales	order	0.399075	0.477768	Inf	NA	NA	NA	NA	NA	NA	0.399075	0.441256	Inf	0	0	0	0	0	0	0	0	0	0	0	0	0	0	0	0	0	0.000146881	0	0	0	0	0	0	0	0	0	0	0	0	0	0	0	0	0	0
o-Solirubrobacterales	order	0.399075	0.477768	Inf	NA	NA	NA	NA	NA	NA	0.399075	0.441256	Inf	0	0	0	0	0	0	0	0	0	0	0	0	0	0	9.18e-05	0	0	0	0	0	0	0	0	0	0	0	0	0	0	0	0	0	0	0	0	0
o-Sphingobacteriales	order	0.399075	0.477768	Inf	NA	NA	NA	NA	NA	NA	0.399075	0.441256	Inf	0	0	0	0	0	0	0	0	0	0	0	0	9.18e-05	0	0	0	0	0	0	0	0	0	0	0	0	0	0	0	0	0	0	0	0	0	0	0
o-Sphingomonadales	order	0.399075	0.477768	Inf	0.374063	0.465606	0	0.374063	0.517087	0	0.399075	0.441256	Inf	0	0	0	0	0	0	0	0	0	0	0	0	0	0	0	0	0	0	0.00209305	0	0	0	0	0	0	0.00846419	0	0	0	0	0	0	0	0	0	0
o-Staphylococcales	order	0.406495	0.480403	1.2947	0.654869	0.744735	0.661749	0.15969	0.385083	4.96773	0.0680288	0.220507	9.71926	0	0	0.00587523	0.000128521	0.000257041	0.000220321	0	0	9.18e-05	0	0	1.84e-05	7.34e-05	0.00258877	0.00154225	1.84e-05	0.00460838	0.000348841	0.000257041	3.89e-05	0	0	0	0	0.00128422	0	0	0	7.78e-05	0	0	0	0.000194579	0	0.000603195	0
o-unidentified_Gammaproteobacteria	order	1	1	13.7951	NA	NA	NA	0.374063	0.517087	Inf	0.399075	0.441256	Inf	0	0	0	0	0	0	0	5.51e-05	0	0	0	0	0	0	0	0	0	0	0.000844564	0	0	0	0	0	0	0	0	0	0	0	0	0	0	0	0	0
o-Veillonellales-Selenomonadales	order	NA	NA	NA	0.374063	0.465606	Inf	NA	NA	NA	0.342782	0.441256	0	0	0	0	0	0	0	0	0	0	0	0	0	0	0	0	0	0	0	0	0	0	0	0	0	0	0	0	0	0	0	0	0	0	3.89e-05	0	0
o-Verrucomicrobiales	order	0.00195836	0.0184281	0.0917113	0.1378	0.437108	1.34529	0.436281	0.574913	0.54324	0.255086	0.441256	0.0370339	0.00150553	0.0534462	0.0177726	0.0102449	0.0122278	0.0047369	0.000220321	0.000183601	0.0744318	0	0	0	0	0	0	0.000550802	0.0172585	0	0	0.0244975	0.0280972	0.00618761	0.0217345	0.135583	0.0113634	0	0.00101181	0.0932423	0	0	0	0	0	0.000214037	0.179947	0.00107018
o-Vicinamibacterales	order	0.342782	0.477768	0	NA	NA	NA	0.374063	0.517087	Inf	NA	NA	NA	0	0	1.84e-05	0	0	0	0	0	0	0	0	0	0	0	0	0	0	0	0	0	0	0	0	0	0	0	0	0	0	0	0	0	0	0	0	0
o-Woesearchaeales	order	1	1	26.0434	NA	NA	NA	0.374063	0.517087	Inf	0.399075	0.441256	Inf	0	0	0	0	0	0	0	0	1.84e-05	0	0	0	0.000532442	0	0	0	0	0	0	0	0	0	0	0	0	0	0	0	0	0	0	0	0	0	0	0
o-Xanthomonadales	order	0.302484	0.477768	15973.6	0.374063	0.465606	0	1	1	0.0363705	0.0947256	0.265797	Inf	0	0	1.84e-05	0	0	0	0	0	0	9.18e-05	0	0	1.84e-05	0	0	0	0	0	0.326461	0	0	0	0.000505905	0	0	0	0	0	0	0	0	0	0	0	0	0
f-[Clostridium]_methylpentosum_group	family	0.192976	0.439834	Inf	0.374063	0.465606	Inf	NA	NA	NA	0.652798	0.699293	1.22655	0	0	0	0	0	0	0	0	0	3.67e-05	0	0	0	0	0.000201961	0	0	0	0	0	0	0	0	0	0	0	0	0	0	0	0	0	0.000175121	0	0	0
f-[Eubacterium]_coprostanoligenes_group	family	0.000574759	0.00949901	0.00434544	0.000161001	0.0114862	0	4.11353e-05	0.00290004	0.0227382	0.399075	0.441256	Inf	0.000569162	0.000881284	0.000532442	0	0.000385562	0.000954724	0.000312121	0.000146881	0.0038189	0	0	0	0	0	3.67e-05	0	0	0	0	0.0502208	0.055241	0.0918413	0.00599303	0.0511937	0.0252369	0.00675189	0.0232522	0.0245559	0	0	0	0	0	0	0	0
f-67-14	family	0.399075	0.477768	Inf	NA	NA	NA	NA	NA	NA	0.399075	0.441256	Inf	0	0	0	0	0	0	0	0	0	0	0	0	0	0	9.18e-05	0	0	0	0	0	0	0	0	0	0	0	0	0	0	0	0	0	0	0	0	0
f-Actinomycetaceae	family	0.399075	0.477768	Inf	NA	NA	NA	NA	NA	NA	0.399075	0.441256	Inf	0	0	0	0	0	0	0	0	0	0	0	0	0	0	0	0	1.84e-05	0	0	0	0	0	0	0	0	0	0	0	0	0	0	0	0	0	0	0
f-Aerococcaceae	family	0.440576	0.51206	0.0422026	NA	NA	NA	0.169327	0.385083	Inf	0.399075	0.441256	Inf	0	0	0	0	0.00108325	0	0	0	9.18e-05	0	0	0	0	0	5.51e-05	0	0	0	0	0	0	0	0	0	0	0	0	0	0	0	0	0	0	0	0	0
f-Aeromonadaceae	family	NA	NA	NA	0.374063	0.465606	Inf	NA	NA	NA	0.342782	0.441256	0	0	0	0	0	0	0	0	0	0	0	0	0	0	0	0	0	0	0	0	0	0	0	0	0	0	0	0	0	0	0	0	0	0	0	0.000758858	0
f-AKIW781	family	0.342782	0.477768	0	NA	NA	NA	0.374063	0.517087	Inf	NA	NA	NA	0	1.84e-05	0	0	0	0	0	0	0	0	0	0	0	0	0	0	0	0	0	0	0	0	0	0	0	0	0	0	0	0	0	0	0	0	0	0
f-Akkermansiaceae	family	0.00195836	0.0184281	0.0917113	0.1378	0.437108	1.34529	0.436281	0.574913	0.54324	0.255086	0.441256	0.0370339	0.00150553	0.0534462	0.0177726	0.0102449	0.0122278	0.0047369	0.000220321	0.000183601	0.0744318	0	0	0	0	0	0	0.000550802	0.0172585	0	0	0.0244975	0.0280972	0.00618761	0.0217345	0.135583	0.0113634	0	0.00101181	0.0932423	0	0	0	0	0	0.000214037	0.179947	0.00107018
f-Alcaligenaceae	family	0.000649505	0.00949901	33.2758	0.242308	0.465606	0.389401	0.723795	0.816441	0.889227	0.000665477	0.0059576	75.9877	0.000403922	0.00273565	0.00102816	0.000128521	0.000771123	0.000550802	0.000459002	0.00514082	0.00380054	0.00247861	0.0109793	0.00343334	0.163772	0.05609	0.0284398	0.00536114	0.00424118	0.207983	0.0725039	3.89e-05	0	0	0.00313272	0.000505905	0.000778316	0.00852256	0.000972895	0.00293814	0.00437803	0.00142043	0	0	0.000486448	0	0.000136205	0.000155663
f-Alcanivoracaceae1	family	0.00865252	0.0453289	32.0645	0.225353	0.465606	25.9428	0.0354177	0.163734	85.6783	0.000578058	0.00557308	105.896	0	0.000165241	0	0	0.000238681	7.34e-05	0	0.000789483	0.000403922	0.000312121	0.000514082	0.000201961	0.0166893	0.000495722	0.00268057	0.000165241	0.000367202	0.0364815	0.00161569	0	0	0	0	0	0	0	1.95e-05	0	0.000330784	7.78e-05	0	0	9.73e-05	0	0	0
f-Alicyclobacillaceae	family	0.192976	0.439834	Inf	NA	NA	NA	NA	NA	NA	0.192976	0.43975	Inf	0	0	0	0	0	0	0	0	0	0	0	0	0	0	0	7.34e-05	0	0.000275401	0	0	0	0	0	0	0	0	0	0	0	0	0	0	0	0	0	0
f-Alteromonadaceae	family	0.399075	0.477768	Inf	NA	NA	NA	NA	NA	NA	0.399075	0.441256	Inf	0	0	0	0	0	0	0	0	0	0	0	0	0	0	0	0	0	0	0.000991444	0	0	0	0	0	0	0	0	0	0	0	0	0	0	0	0	0
f-Anaerofustaceae	family	0.0620673	0.199868	0	0.169327	0.462514	0	0.737223	0.818491	1.17895	NA	NA	NA	0	0	0	0	3.67e-05	7.34e-05	0	0	7.34e-05	0	0	0	0	0	0	0	0	0	0	0	0	3.89e-05	0	0	0	0	0.000116747	0	0	0	0	0	0	0	0	0
f-Anaerovoracaceae	family	0.828815	0.906274	1.69993	0.858952	0.9215	0.325412	0.362718	0.517087	0.0605169	0.0224471	0.0917405	0.316137	0	0	7.34e-05	0	9.18e-05	5.51e-05	9.18e-05	1.84e-05	0.000165241	9.18e-05	0.000201961	0	0	0	0.000532442	0.00011016	0	0	0	0.00190687	0.00101181	0	0	0.00307435	0	0	0.00182904	0.0003697	0.000194579	3.89e-05	0.000136205	3.89e-05	0.000681027	0.000233495	0.000992353	0.000155663
f-Atopobiaceae	family	0.093589	0.272472	0.592317	0.929491	0.962105	1.19398	0.0314685	0.163734	14.2381	0.901661	0.939126	7.0633	0.165186	0.107719	0.0474975	0.0044615	0.00246025	0.0299086	0.00567326	0.0054713	9.18e-05	0.0325891	0.00170749	0.176826	0	0.00161569	0.0275218	0.00156061	0.000679323	0	0	0.0099819	0.00237386	0.00289923	0.000700485	0.000291869	0.00130368	0.00537038	0.0029576	0	0.00544821	0.00118693	0.0151188	0	0.00550659	0.00180959	0.00108964	0.0007394
f-Bacillaceae	family	0.399075	0.477768	Inf	0.374063	0.465606	Inf	NA	NA	NA	1	1	2.12306	0	0	0	0	0	0	0	0	0	0	0	0	0	0	0	0	0	0.000367202	0	0	0	0	0	0	0	0	0	0	0.000155663	0	0	0	0	0	0	0
f-Bacteroidaceae	family	0.238318	0.477768	6.35511	0.330888	0.465606	0.26266	0.0192977	0.120932	0.00971535	0.0025984	0.0133835	0.235065	9.18e-05	0.000385562	5.51e-05	0	0	0.000330481	0	0	3.67e-05	0	0	0	0	0	0.000183601	0	0	0	0.00616899	0.0202946	0.0303543	0.0155663	0.00206254	0.0181348	0.00206254	0	0.00412507	0	0.000389158	0.00381375	0.00251007	0.0007394	0.00410562	0.000544821	0.00315218	0.000175121
f-Bacteroidales_RF16_group	family	0.399075	0.477768	Inf	NA	NA	NA	NA	NA	NA	0.399075	0.441256	Inf	0	0	0	0	0	0	0	0	0	0	0	0	0	0	0	0	0	0.000146881	0	0	0	0	0	0	0	0	0	0	0	0	0	0	0	0	0	0
f-Balneolaceae	family	0.562983	0.627324	9.59656	NA	NA	NA	0.374063	0.517087	Inf	0.192976	0.43975	Inf	0	0	0	0	0	0	0	5.51e-05	0	0	0	0	0.000183601	0	0	0	0	0.000403922	0	0	0	0	0	0	0	0	0	0	0	0	0	0	0	0	0	0
f-Bdellovibrionaceae	family	NA	NA	NA	0.374063	0.465606	Inf	NA	NA	NA	0.342782	0.441256	0	0	0	0	0	0	0	0	0	0	0	0	0	0	0	0	0	0	0	0	0	0	0	0	0	0	0	0	0	0	0.000194579	0	0	0	0	0	0
f-Beijerinckiaceae	family	0.302484	0.477768	13.0567	NA	NA	NA	0.374063	0.517087	Inf	0.0947256	0.265797	Inf	0	0	0	0	0	0	0	3.67e-05	0	0	0	0	0.000403922	9.18e-05	0	0	0	3.67e-05	0	0	0	0	0	0	0	0	0	0	0	0	0	0	0	0	0	0
f-Bifidobacteriaceae	family	0.000380403	0.00783397	0.0367492	0.307622	0.465606	0.104143	0.00198698	0.0200117	11.681	0.204671	0.441256	4.1219	0.00895972	0.0247127	0.0037271	0.0307715	0.0500863	0.0292476	0.10748	0.0335071	0.0847134	0.000275401	0.00238681	0.00284581	0.000844564	0.00216649	0.00227665	0	0.000146881	0	0.00429626	0.00130368	0.000194579	0.000175121	0	0.0033273	0	0.0102154	0.00400833	0.0127255	0.000175121	0.000758858	0.000486448	1.95e-05	0.000194579	0.000194579	0.000972895	0.000525363
f-Blastocatellaceae	family	NA	NA	NA	0.374063	0.465606	0	0.374063	0.517087	0	NA	NA	NA	0	0	0	0	0	0	0	0	0	0	0	0	0	0	0	0	0	0	0	0	0	0	0	0	0	0	0	5.84e-05	0	0	0	0	0	0	0	0
f-Burkholderiaceae	family	0.00994824	0.0474191	70.8888	0.00480135	0.0443096	0.0342595	0.016663	0.109278	0.10467	0.00140848	0.00840616	216.581	0	9.18e-05	0	9.18e-05	3.67e-05	0.00176257	9.18e-05	0.000165241	0.000257041	7.34e-05	0.000826204	0.000128521	0.0111629	0.00660963	0.00161569	0.000569162	0.000312121	0.0244189	0.150957	0.000194579	0.000350242	0.00359971	0.00550659	0	0.00753021	0.00468936	0.00046699	0.00151772	0.000622653	0.000175121	0	0	1.95e-05	0	0	0
f-Butyricicoccaceae	family	0.145674	0.38736	0	0.159572	0.462514	0.682916	0.951661	1	0.195645	0.0034856	0.0170206	0	0	0	0	1.84e-05	0	0	0	0	0.000293761	0	0	0	0	0	0	0	0	0	0	0.000136205	0	0	0	0.00145934	0	0	0	0	0.000330784	0.000116747	0.000311326	0.000175121	0	0	3.89e-05	0
f-Campylobacteraceae	family	NA	NA	NA	0.374063	0.465606	Inf	NA	NA	NA	0.342782	0.441256	0	0	0	0	0	0	0	0	0	0	0	0	0	0	0	0	0	0	0	0	0	0	0	0	0	0	0	0	0	0	0	0	0	0	0	9.73e-05	0
f-Caulobacteraceae	family	0.342782	0.477768	0	0.374063	0.465606	0	1	1	0.0122809	NA	NA	NA	0	0	0	0	1.84e-05	0	0	0	0	0	0	0	0	0	0	0	0	0	0	0	0	0	0	0.00149826	0	0	0	0	0	0	0	0	0	0	0	0
f-Chitinophagaceae	family	0.192976	0.439834	Inf	NA	NA	NA	NA	NA	NA	0.192976	0.43975	Inf	0	0	0	0	0	0	0	0	0	0	0	0	0	0	1.84e-05	0	0	0.000165241	0	0	0	0	0	0	0	0	0	0	0	0	0	0	0	0	0	0
f-Christensenellaceae	family	0.89144	0.959802	1.059	0.786738	0.861993	0.333346	0.467193	0.604351	0.121521	0.0398565	0.148377	0.386058	0	0.000128521	9.18e-05	0	7.34e-05	0	0	1.84e-05	0	0	0	0	0	0	0.000201961	0	9.18e-05	5.51e-05	1.84e-05	0.000778316	0.000953437	0	0	0	0	0	0.000194579	0.000642111	0.000194579	5.84e-05	5.84e-05	7.78e-05	5.84e-05	3.89e-05	0.000136205	0
f-Clostridiaceae	family	0.462236	0.531951	1.2977	0.213994	0.465606	1.21483	0.286814	0.517087	2.22899	0.400182	0.441256	2.38103	0.00561818	0.0680057	0.0509125	0.000183601	0.000495722	0.0187824	0.000569162	0.00271729	9.18e-05	0.0709801	0.0138986	0.0105754	9.18e-05	0.03549	0.0196086	0.047369	0.00631587	0	0.00817023	0.0109159	0.0198081	0.0326114	0	0	0.00155663	0	0.00122585	0	0.0211507	0.0104294	0.00254899	0.00046699	0.00219874	0.00574008	0.0174343	0.0198471
f-Coleofasciculaceae	family	0.399075	0.477768	Inf	NA	NA	NA	NA	NA	NA	0.399075	0.441256	Inf	0	0	0	0	0	0	0	0	0	0	0	0	0	0	0	0	0	0	0.00835384	0	0	0	0	0	0	0	0	0	0	0	0	0	0	0	0	0
f-Comamonadaceae	family	0.00246959	0.0184431	172.35	1	1	0.636528	0.576325	0.700533	2.23017	0.000270163	0.0045443	603.854	0	0	0	0	0.000146881	0	0	0.000238681	9.18e-05	5.51e-05	0.000220321	0.000128521	0.00995116	0.00354349	0.000293761	0.000183601	0.000201961	0.00774795	0.069089	0	0	0	0	0	9.73e-05	0	0	0.000116747	0.000116747	1.95e-05	0	0	0	0	0	0
f-Coriobacteriaceae	family	NA	NA	NA	0.374063	0.465606	0	0.374063	0.517087	0	NA	NA	NA	0	0	0	0	0	0	0	0	0	0	0	0	0	0	0	0	0	0	0	0	0	0	3.89e-05	0	0	0	0	0	0	0	0	0	0	0	0	0
f-Corynebacteriaceae	family	0.0947256	0.272472	Inf	0.0338606	0.161111	0	0.0338606	0.163734	0	0.0947256	0.265797	Inf	0	0	0	0	0	0	0	0	0	0	0	7.34e-05	0	0	0.000165241	0	0	0	0.000477362	0	0.000389158	0	0	0.000116747	5.84e-05	0	0	0.00153717	0	0	0	0	0	0	0	0
f-Deferribacteraceae	family	0.269272	0.477768	0.73626	0.131112	0.437108	3.4045	0.145666	0.385083	0.0358855	0.00208321	0.0111215	0.00776064	0	0	5.51e-05	0	0	0	5.51e-05	0	0.000697683	0	7.34e-05	9.18e-05	9.18e-05	0	0.000220321	0	0.000146881	3.67e-05	0	0.00136205	0.00431965	0.00237386	0	0.014321	0	0	0.000136205	0	0.000330784	0.000194579	0.0195163	0.0098457	0.0412508	0.00373592	5.84e-05	0.000194579
f-Defluviitaleaceae	family	0.302066	0.477768	0.385914	0.919998	0.959008	0.43477	0.673742	0.788625	0.0957101	0.0919275	0.265797	0.084955	0	3.67e-05	5.51e-05	0	0	3.67e-05	0	0	0	5.51e-05	0	0	0	0	0	0	0	0	0	0.000661569	0.000252953	0	0	0	0	0	0.000428074	0	0.000175121	0	0.000136205	0	0	0	0.000233495	3.89e-05
f-Desulfovibrionaceae	family	0.0197476	0.0815461	0.445634	0.00469675	0.0443096	12.4664	0.859748	0.911462	1.09517	0.000924239	0.00695027	0.0391488	0.00512246	0.000954724	0.00745419	0.0265487	0.0421547	0.0120993	0.0554291	0.00315793	0.0817207	0.00196453	0	0.000697683	0.000275401	0	0.00297433	0.0383726	0.071843	5.51e-05	0	0.0112661	0.0545016	0.0234857	0.0189715	0.0537038	0.0123752	0	0.0234857	0.0164614	0.287121	0.171891	0.618353	0.440799	0.561827	0.290954	0.143463	0.000933979
f-Devosiaceae	family	0.954358	1	75.5729	NA	NA	NA	0.169327	0.385083	Inf	0.192976	0.43975	Inf	0	0	0	0	0	0	0	1.84e-05	3.67e-05	0	0	0	0.000771123	0	0	0	0	0.00385562	0	0	0	0	0	0	0	0	0	0	0	0	0	0	0	0	0	0
f-Dietziaceae	family	0.0107385	0.0489508	111.71	NA	NA	NA	0.077243	0.26244	Inf	0.00124517	0.00779943	Inf	0	5.51e-05	1.84e-05	0	3.67e-05	0	0	0	0	5.51e-05	0	5.51e-05	0.00422282	0.000514082	0.000624243	0	3.67e-05	0.00783975	0.000330481	0	0	0	0	0	0	0	0	0	0	0	0	0	0	0	0	0
f-Eggerthellaceae	family	0.0101323	0.0474191	0.337114	0.297326	0.465606	0.746968	0.000164541	0.00515563	6.81826	0.277512	0.441256	3.07715	0.0167995	0.0334521	0.0169831	0.116256	0.0410164	0.104634	0.0546212	0.0661697	0.0203797	0.0438989	0.0123931	0.022638	0.00106489	0.0167444	0.0323321	0.0136048	0.033397	9.18e-05	0	0.0117331	0.00225712	0.00198471	0.0194384	0.00299652	0.00704376	0.00223766	0.0139708	0.00731617	0.00500068	0.00138151	0.00217928	0.00229603	0.00231549	0.00692701	0.0254899	0.00398887
f-Enterobacteriaceae	family	0.284008	0.477768	3.62163	0.00480647	0.0443096	248.312	0.109706	0.339967	3.55983	0.269291	0.441256	0.05192	3.67e-05	0	0.000642603	0	9.18e-05	1.84e-05	0	0.000293761	0.000440642	7.34e-05	0.00011016	0.000146881	0	0.00398414	0.000807843	5.51e-05	0.000642603	0.000312121	0	0	9.73e-05	0	0	0	0	0	0.000330784	0	0.000214037	0.000486448	0.000116747	0.000116747	0.00241278	0	0.00548713	0.097309
f-Enterococcaceae	family	0.238043	0.477768	0.183765	0.145952	0.45322	9.00021	0.0921675	0.302224	30.0381	0.346827	0.441256	0.613314	0	9.18e-05	0.00328645	1.84e-05	0	5.51e-05	0	0	5.51e-05	0	0	0	0	0	0.000550802	0	0.000165241	0	0	0	0	0	0	0	0	0.000116747	0	0	0	0	0	0	9.73e-05	9.73e-05	0.000291869	0.000564279
f-Erysipelatoclostridiaceae	family	0.27683	0.477768	0.249999	0.560563	0.664121	1.24427	0.673967	0.788625	0.129652	0.0258726	0.102401	0.0260496	3.67e-05	0.000238681	0	0	0	5.51e-05	0	0	0	0	0	9.18e-05	0	0	0	0	0	0	0	0.000758858	0.00138151	0	0	0	0.000408616	0	0	0	0	0	0.000486448	0	0	0.000311326	0.00136205	0.000525363
f-Erysipelotrichaceae	family	0.968239	1	1.07781	0.0503085	0.21825	5.79808	4.11353e-05	0.00290004	6.91876	0.719695	0.760127	1.28614	0.2051	0.378291	0.214611	0.115301	0.156777	0.202989	0.132707	0.0572651	0.132395	0.18283	0.420427	0.348291	0.00137701	0.449418	0.25974	0.0862189	0.141923	0.00148717	0.0189292	0.0234662	0.0242056	0.0223182	0.0142626	0.00575954	0.0532563	0.00721888	0.030977	0.0491312	0.117156	0.334754	0.115813	0.0120639	0.0393439	0.15613	0.21896	0.341019
f-Exiguobacteraceae	family	0.399075	0.477768	Inf	NA	NA	NA	NA	NA	NA	0.399075	0.441256	Inf	0	0	0	0	0	0	0	0	0	1.84e-05	0	0	0	0	0	0	0	0	0	0	0	0	0	0	0	0	0	0	0	0	0	0	0	0	0	0
f-Family_XI	family	0.399075	0.477768	Inf	0.374063	0.465606	0	0.374063	0.517087	0	0.399075	0.441256	Inf	0	0	0	0	0	0	0	0	0	0	0	0	0	1.84e-05	0	0	0	0	0	0	0	0	0	0	0.00153717	0	0	0	0	0	0	0	0	0	0	0
f-Fusobacteriaceae	family	NA	NA	NA	0.91102	0.959008	0.750018	0.169327	0.385083	0	0.0623519	0.207472	0	0	0	0	0	0	0	0	0	0	0	0	0	0	0	0	0	0	0	0	0.000136205	0	0	0	0.000175121	0	0	0	0	0	0	9.73e-05	0	5.84e-05	0	0	0
f-Halomonadaceae	family	0.0132716	0.058229	28.2491	0.386166	0.476649	0.670158	0.00179035	0.0200117	10.0879	0.000276259	0.0045443	425.233	0.000991444	0.00521426	0.00315793	0.000550802	0.00291925	0.000862924	0.00163405	0.0124114	0.0097492	0.00396578	0.00958396	0.00497558	0.454999	0.0280542	0.0661146	0.00253369	0.00637095	0.512999	0.0871737	9.73e-05	0	0	0	0	0	0.00266573	0.000330784	0.000622653	0.000583737	0.000428074	0.000116747	0	0.000603195	9.73e-05	0.000330784	0.000330784
f-Hungateiclostridiaceae	family	0.342782	0.477768	0	0.316283	0.465606	0.0887131	0.093412	0.302784	0.0152105	0.145674	0.388464	0	0	3.67e-05	0	0	0	0	0	0	0	0	0	0	0	0	0	0	0	0	0	9.73e-05	0	0	0.00124531	0.000972895	0	0	9.73e-05	0	0	0	9.73e-05	0	0	0.000116747	0	0
f-Hymenobacteraceae	family	0.399075	0.477768	Inf	NA	NA	NA	NA	NA	NA	0.399075	0.441256	Inf	0	0	0	0	0	0	0	0	0	0	0	7.34e-05	0	0	0	0	0	0	0	0	0	0	0	0	0	0	0	0	0	0	0	0	0	0	0	0
f-Hyphomonadaceae	family	0.399075	0.477768	Inf	NA	NA	NA	NA	NA	NA	0.399075	0.441256	Inf	0	0	0	0	0	0	0	0	0	0	0	0	0	0	0	0	0	0	0.000679323	0	0	0	0	0	0	0	0	0	0	0	0	0	0	0	0	0
f-Idiomarinaceae	family	0.00483013	0.0297434	46.1443	0.179912	0.465606	2.99997	0.00252321	0.0237181	29.0931	0.000246656	0.0045443	447.499	7.34e-05	0.000734403	0.000293761	0	0.000146881	9.18e-05	7.34e-05	0.00139537	0.000587522	0.000679323	0.00194617	0.000477362	0.0368303	0.00236845	0.00866596	0.000330481	0.000697683	0.0897441	0.0324055	0	0	0	0	0	0	0	0.000116747	0	0.000214037	7.78e-05	0	0	1.95e-05	0	0	3.89e-05
f-Intrasporangiaceae	family	NA	NA	NA	0.374063	0.465606	0	0.374063	0.517087	0	NA	NA	NA	0	0	0	0	0	0	0	0	0	0	0	0	0	0	0	0	0	0	0	0	0	0.000194579	0	0	0	0	0	0	0	0	0	0	0	0	0	0
f-KF-JG30-B3	family	0.399075	0.477768	Inf	NA	NA	NA	NA	NA	NA	0.399075	0.441256	Inf	0	0	0	0	0	0	0	0	0	0	0	0	0	0	0	0	0	1.84e-05	0	0	0	0	0	0	0	0	0	0	0	0	0	0	0	0	0	0
f-Lachnospiraceae	family	0.0534759	0.178762	0.399849	0.00777458	0.055939	0.307987	0.000781571	0.0129649	0.172278	0.000974258	0.00704463	0.223663	0.00872104	0.0198289	0.011218	0.00495722	0.0136048	0.00558146	0.0148349	0.00980428	0.0811332	0.0040025	0.00170749	0.00139537	0.000550802	0.00260713	0.029523	0.0106121	0.00613227	0.000403922	0.0184519	0.0375148	0.100208	0.122974	0.107466	0.250462	0.076742	0.0574786	0.212831	0.0192633	0.0366976	0.0163836	0.0300625	0.032125	0.0769171	0.0280972	0.049929	0.00622653
f-Lactobacillaceae	family	0.0349867	0.125309	0.596053	0.604813	0.696952	1.09185	0.00777458	0.0626409	1.95128	1	1	1.06523	0.456285	0.205559	0.441486	0.356498	0.649451	0.433206	0.596115	0.744575	0.448573	0.570484	0.35356	0.387838	0.0103734	0.236863	0.324514	0.505949	0.371975	0.00178093	0.105497	0.175841	0.0401417	0.350437	0.28214	0.140291	0.102699	0.307454	0.218785	0.602164	0.396727	0.144553	0.0794661	0.35571	0.144358	0.40846	0.129064	0.301578
f-Listeriaceae	family	0.399075	0.477768	Inf	NA	NA	NA	NA	NA	NA	0.399075	0.441256	Inf	0	0	0	0	0	0	0	0	0	0	0	0	0	0	0	0	0	0	0.00176257	0	0	0	0	0	0	0	0	0	0	0	0	0	0	0	0	0
f-LWQ8	family	0.399075	0.477768	Inf	NA	NA	NA	NA	NA	NA	0.399075	0.441256	Inf	0	0	0	0	0	0	0	0	0	0	0	0	0	0	0	0	0	0.000587522	0	0	0	0	0	0	0	0	0	0	0	0	0	0	0	0	0	0
f-Marinifilaceae	family	0.0259684	0.0959466	0.0514003	0.666475	0.744735	0.373701	0.0124763	0.0902133	0.0118328	0.000122435	0.0045443	0.00162753	0.000275401	0.000146881	0.000312121	0.000183601	0	0	0	0	0.000367202	0	0	0	0	0	7.34e-05	0	0	0	0	0.0101376	0.0281556	0.0128617	0.0464849	0.000116747	0.000622653	0	0.00136205	0.0088728	0.00328839	0.00472827	0.00953437	0.00461152	0.00447532	0.00743292	0.00256844	0.000564279
f-Microbacteriaceae	family	0.00242508	0.0184431	29.9943	1	1	1.59983	0.33208	0.517087	3.39713	0.000576702	0.00557308	63.691	0	0	0	0	0	1.84e-05	0	0.000257041	5.51e-05	7.34e-05	0.000220321	0.00011016	0.00609555	7.34e-05	0.000165241	0.000183601	7.34e-05	0.0038189	0.000201961	0	0	0	0	0	0	0	0	9.73e-05	0.000155663	0	0	0	0	0	0	0
f-Micrococcaceae	family	0.185566	0.439834	31.49	NA	NA	NA	0.169327	0.385083	Inf	0.0203948	0.0852051	Inf	0	0	1.84e-05	0	0	0	0	3.67e-05	0	0	1.84e-05	0	0.000348841	0	0	1.84e-05	0	0.00139537	0.000146881	0	0	0	0	0	0	0	0	0	0	0	0	0	0	0	0	0
f-Micromonosporaceae	family	0.399075	0.477768	Inf	NA	NA	NA	NA	NA	NA	0.399075	0.441256	Inf	0	0	0	0	0	0	0	0	0	0	0	0	0	0	0	0	0	0.000183601	0	0	0	0	0	0	0	0	0	0	0	0	0	0	0	0	0	0
f-Microscillaceae	family	0.399075	0.477768	Inf	NA	NA	NA	NA	NA	NA	0.399075	0.441256	Inf	0	0	0	0	0	0	0	0	0	0	0	0	0	0	0	0	0	0.000201961	0	0	0	0	0	0	0	0	0	0	0	0	0	0	0	0	0	0
f-Mitochondria	family	0.0208199	0.0830431	1484.47	1	1	1	1	1	0.118204	0.0337906	0.128336	175.471	0	1.84e-05	0	0	0	0	0	0	0	0	0	0.00146881	0.0254838	0	0.00011016	0.000257041	5.51e-05	0	0.00297433	0	0	0	0	0.000155663	0	0	0	0	0	0	0	0	0.000155663	0	0	0
f-Monoglobaceae	family	0.0073351	0.040867	0.133783	0.0456763	0.204159	0.0198582	0.787295	0.863881	0.198086	1	1	1.33449	0.00011016	0.000495722	5.51e-05	0.000128521	0.000220321	0	0	0.000514082	0.00119341	0	0	0	0.000403922	0	0	0	0	0	0	0.000933979	0.000214037	0	0.00622653	0	0	0	0.00198471	0.00435857	0	0	0.000272411	0	0	0	0	0
f-Moraxellaceae	family	0.00727135	0.040867	34.669	0.0336873	0.161111	Inf	0.374063	0.517087	Inf	0.202544	0.441256	3.84685	0	0	0	3.67e-05	0	0	0	0	0	7.34e-05	0	5.51e-05	0	0.000146881	9.18e-05	0	5.51e-05	9.18e-05	0.000899644	0	0	0	0	0	0	0	0	0	0.000136205	3.89e-05	0	0	0	0	0.000116747	3.89e-05
f-Muribaculaceae	family	2.16502e-05	0.00253307	0.0286783	0.00185109	0.0303373	0.145849	0.0625257	0.251889	0.495182	0.00210007	0.0111215	0.0973678	0.10054	0.0197738	0.152774	0.31023	0.0193148	0.127658	0.0153674	0.0433298	0.0332317	0.000899644	0.000128521	0.00376382	0.00343334	0.00143209	0.0103734	0.00119341	0.0039107	0.000679323	0.000385562	0.368552	0.36359	0.154398	0.212772	0.165198	0.0275135	0.0612146	0.265328	0.0418734	0.00768587	0.00293814	0.0226879	0.0267157	0.0452396	0.0165198	0.0733952	0.00194579
f-Mycobacteriaceae	family	NA	NA	NA	0.374063	0.465606	0	0.374063	0.517087	0	NA	NA	NA	0	0	0	0	0	0	0	0	0	0	0	0	0	0	0	0	0	0	0	0	0	0	0	0	0	0	0	0.000175121	0	0	0	0	0	0	0	0
f-Mycoplasmataceae	family	0.399075	0.477768	Inf	NA	NA	NA	NA	NA	NA	0.399075	0.441256	Inf	0	0	0	0	0	0	0	0	0	0	0	0	0	0	0	0	0	0	0.00148717	0	0	0	0	0	0	0	0	0	0	0	0	0	0	0	0	0
f-Myxococcaceae	family	0.399075	0.477768	Inf	NA	NA	NA	NA	NA	NA	0.399075	0.441256	Inf	0	0	0	0	0	0	0	0	0	0	0	0	0	0	0	0	0	1.84e-05	0	0	0	0	0	0	0	0	0	0	0	0	0	0	0	0	0	0
f-Neisseriaceae	family	0.192976	0.439834	Inf	0.374063	0.465606	Inf	NA	NA	NA	0.562983	0.611797	18.2657	0	0	0	0	0	0	0	0	0	0	0	0	0	0	0	0	0	0.000257041	0.000532442	0	0	0	0	0	0	0	0	0	0	0	0	0	0	0	0	3.89e-05
f-Nitriliruptoraceae	family	0.192976	0.439834	Inf	NA	NA	NA	NA	NA	NA	0.192976	0.43975	Inf	0	0	0	0	0	0	0	0	0	0	0	0	0.000146881	0	0	0	0	0.00011016	0	0	0	0	0	0	0	0	0	0	0	0	0	0	0	0	0	0
f-Nocardiaceae	family	NA	NA	NA	0.374063	0.465606	0	0.374063	0.517087	0	NA	NA	NA	0	0	0	0	0	0	0	0	0	0	0	0	0	0	0	0	0	0	0	0	0	0	0	0	0	0	0	0.000311326	0	0	0	0	0	0	0	0
f-Nocardioidaceae	family	0.192976	0.439834	Inf	0.374063	0.465606	0	0.374063	0.517087	0	0.192976	0.43975	Inf	0	0	0	0	0	0	0	0	0	0	0	0	0	0	0	0	0	0.000550802	0.000146881	0	0	0	0	0	0	0	0	0.000136205	0	0	0	0	0	0	0	0
f-Oscillospiraceae	family	0.934897	0.998711	0.338179	0.666475	0.744735	0.754233	0.000287947	0.00812012	0.0280456	0.000151551	0.0045443	0.0125749	0.000257041	0.000716043	0.000385562	0.00011016	0.000165241	0.000550802	3.67e-05	0.000146881	0.00671979	0.000514082	0.000220321	0.000275401	0.000844564	0.000201961	0.000771123	0.000385562	7.34e-05	0.000128521	0	0.045512	0.0590353	0.0273967	0.000661569	0.0581597	0.0245948	0.00743292	0.0968031	0.00445586	0.0395385	0.0401417	0.0500457	0.0585877	0.0198081	0.010624	0.0106435	0.000505905
f-Oxalobacteraceae	family	0.399075	0.477768	Inf	NA	NA	NA	NA	NA	NA	0.399075	0.441256	Inf	0	0	0	0	0	0	0	0	0	0	0	0	1.84e-05	0	0	0	0	0	0	0	0	0	0	0	0	0	0	0	0	0	0	0	0	0	0	0
f-Paenibacillaceae	family	0.399075	0.477768	Inf	NA	NA	NA	NA	NA	NA	0.399075	0.441256	Inf	0	0	0	0	0	0	0	0	0	0	0	0	0	0	0	0	0	0.000459002	0	0	0	0	0	0	0	0	0	0	0	0	0	0	0	0	0	0
f-Paludibacteraceae	family	NA	NA	NA	0.374063	0.465606	0	0.374063	0.517087	0	NA	NA	NA	0	0	0	0	0	0	0	0	0	0	0	0	0	0	0	0	0	0	0	0	0	0	0	3.89e-05	0	0	0	0	0	0	0	0	0	0	0	0
f-Pasteurellaceae	family	0.399075	0.477768	Inf	NA	NA	NA	NA	NA	NA	0.399075	0.441256	Inf	0	0	0	0	0	0	0	0	0	0	0	0	0	0	1.84e-05	0	0	0	0	0	0	0	0	0	0	0	0	0	0	0	0	0	0	0	0	0
f-Peptococcaceae	family	0.520429	0.595018	0.399683	0.0032184	0.0443096	5.79229	0.108057	0.339967	0.110317	0.000571014	0.00557308	0.00761215	0	0	0	0	0	0	0	1.84e-05	0.000146881	0	0	0	0	0	7.34e-05	0	0	0	0	0.000214037	7.78e-05	0	0	0	9.73e-05	0	0.00083669	0.000272411	0.00188742	0.000895064	0.000856148	0.00128422	0.000875606	0.000914521	0.00107018	0
f-Peptostreptococcaceae	family	0.000424061	0.00783397	2280.8	0.000271801	0.0114862	4298.4	0.57601	0.700533	3.77296	0.356232	0.441256	2.002	0	0	0	1.84e-05	0	0.000257041	0	0.000165241	0	0.0801601	0.165461	0.0193515	0.000293761	0.108655	0.135626	0.280395	0.318566	3.67e-05	0.00824368	0	0	5.84e-05	5.84e-05	0	0	0	0	0	0.0412313	0.103185	0.0013426	0.0018485	0.00564279	0.0375148	0.0985543	0.212519
f-Planococcaceae	family	NA	NA	NA	0.374063	0.465606	Inf	NA	NA	NA	0.342782	0.441256	0	0	0	0	0	0	0	0	0	0	0	0	0	0	0	0	0	0	0	0	0	0	0	0	0	0	0	0	0	0.000116747	0	0	0	0	0	0	0
f-Prevotellaceae	family	0.399075	0.477768	Inf	0.586672	0.689515	1.40911	0.374063	0.517087	0	0.440576	0.481559	0.0547575	0	0	0	0	0	0	0	0	0	0	0	0	0	0	3.67e-05	0	0	0	0	0	0	0	0	0.000428074	0	0	0	0	0.000505905	9.73e-05	0	0	0	0	0	0
f-Promicromonosporaceae	family	0.399075	0.477768	Inf	NA	NA	NA	NA	NA	NA	0.399075	0.441256	Inf	0	0	0	0	0	0	0	0	0	0	0	0	0	0	0	0	0	0.00011016	0	0	0	0	0	0	0	0	0	0	0	0	0	0	0	0	0	0
f-Propionibacteriaceae	family	0.399075	0.477768	Inf	0.169327	0.462514	0	0.169327	0.385083	0	0.399075	0.441256	Inf	0	0	0	0	0	0	0	0	0	0	0	0	0	0	0	0	0	0	0.00104652	0	0	0	0	0	0.000758858	0.00533146	0	0	0	0	0	0	0	0	0	0
f-Pseudomonadaceae	family	0.00732046	0.040867	49.7911	NA	NA	NA	0.077243	0.26244	Inf	0.000410321	0.00515563	Inf	0	0	0	0	0	1.84e-05	0	9.18e-05	0.00011016	7.34e-05	0.000367202	3.67e-05	0.000275401	0.00644439	0.000367202	0	1.84e-05	0.00354349	0.00106489	0	0	0	0	0	0	0	0	0	0	0	0	0	0	0	0	0
f-Pseudonocardiaceae	family	0.399075	0.477768	Inf	NA	NA	NA	NA	NA	NA	0.399075	0.441256	Inf	0	0	0	0	0	0	0	0	0	0	0	0	1.84e-05	0	0	0	0	0	0	0	0	0	0	0	0	0	0	0	0	0	0	0	0	0	0	0
f-Rhizobiaceae	family	0.00483013	0.0297434	39.3812	0.496769	0.603074	11.9754	0.000960753	0.0142596	170.419	0.000193159	0.0045443	560.423	0.000165241	0.000257041	0.000330481	0	0.000275401	0.00011016	0.000128521	0.00111996	0.000936364	0.000440642	0.000826204	0.000605883	0.0576506	0.00313957	0.00486542	0.000422282	0.000826204	0.074799	0.00183601	0	0	0	0	0	0	0	1.95e-05	0	5.84e-05	0.000175121	0	0	0	0	0	0
f-Rhodobacteraceae	family	0.562983	0.627324	48.4946	0.374063	0.465606	0	1	1	0.00556254	0.192976	0.43975	Inf	0	0	0	0	0	0	0	1.84e-05	0	0	0	0	0.000367202	0	0	0	0	0.000624243	0	0	0	0	0	0	0	0	0	0.00330784	0	0	0	0	0	0	0	0
f-Rhodocyclaceae	family	0.527391	0.599075	64.0803	NA	NA	NA	0.169327	0.385083	Inf	0.0947256	0.265797	Inf	0	5.51e-05	0	0	3.67e-05	0	0	0	0	0	0	0	0.00361693	0	0.000146881	0	0	0.00277237	0	0	0	0	0	0	0	0	0	0	0	0	0	0	0	0	0	0
f-Rikenellaceae	family	0.000727759	0.0102177	0.0162535	0.604813	0.696952	1.06544	0.0770053	0.26244	0.150613	0.000246656	0.0045443	0.00229763	0.00189109	0.000936364	0.00348841	0.0181398	0.000807843	0.00282745	0.000238681	7.34e-05	0.00209305	3.67e-05	0	7.34e-05	9.18e-05	0	0.000165241	0	0.000183601	0	0	0.0245753	0.0602806	0.0380013	0.0100403	0.0120444	5.84e-05	0	0.025412	0.0320666	0.0079972	0.122001	0.00756912	0.0431187	0.0141654	0.00482556	0.00490339	0.0003697
f-Rubrobacteriaceae	family	0.399075	0.477768	Inf	NA	NA	NA	NA	NA	NA	0.399075	0.441256	Inf	0	0	0	0	0	0	0	0	0	0	0	0	0	0	0	0	0	0.000220321	0	0	0	0	0	0	0	0	0	0	0	0	0	0	0	0	0	0
f-Ruminococcaceae	family	0.00981792	0.0474191	0.169303	0.0106129	0.0680611	0.325852	0.000164541	0.00515563	0.0972264	0.00312688	0.0158879	0.050516	0.000716043	0.00185437	0.00187273	3.67e-05	0.00119341	0.000183601	0.000367202	0.000238681	0.00280909	0	0	0	7.34e-05	3.67e-05	5.51e-05	3.67e-05	5.51e-05	0.000440642	0.00104652	0.00612924	0.0308602	0.0184072	0.00926196	0.0102349	0.00186796	0.00468936	0.00743292	0.00647948	0.00344405	0.00379429	0.00278248	0.00560388	0.00788045	0.00231549	0.00416399	0
f-Ruminococcaceae_	family	0.0935494	0.272472	0.687402	0.859025	0.9215	0.51195	0.211355	0.469308	0.150735	0.010109	0.0442993	0.202394	0.000422282	0.000569162	0.000330481	0	0.000312121	0.000238681	0	0.000146881	0.000312121	0.000257041	9.18e-05	9.18e-05	0	0	0.00119341	0.000146881	0	0	0	0.00235441	0.00326893	0.00276302	0	0.00609032	0.00046699	0	0.000525363	0	0.00247115	0.00143988	0.000603195	0.000214037	0.000486448	0.00046699	0.00145934	0
f-Saccharimonadaceae	family	0.000330515	0.00783397	0	0.0018486	0.0303373	0	0.535656	0.665441	0.182002	NA	NA	NA	0.00165241	0.00218485	0.000514082	0.000146881	7.34e-05	0.00146881	0.000862924	0.000165241	0	0	0	0	0	0	0	0	0	0	0	0.00122585	0.000175121	0.000544821	0.00437803	0	0.00828907	0.0236414	0.000583737	0	0	0	0	0	0	0	0	0
f-Saccharospirillaceae	family	0.192976	0.439834	Inf	NA	NA	NA	NA	NA	NA	0.192976	0.43975	Inf	0	0	0	0	0	0	0	0	0	0	0	0	0.000257041	0	0	0	0	0.000697683	0	0	0	0	0	0	0	0	0	0	0	0	0	0	0	0	0	0
f-Salisediminibacteriaceae	family	0.399075	0.477768	Inf	NA	NA	NA	NA	NA	NA	0.399075	0.441256	Inf	0	0	0	0	0	0	0	0	0	0	0	0	0	0	7.34e-05	0	0	0	0	0	0	0	0	0	0	0	0	0	0	0	0	0	0	0	0	0
f-Sandaracinaceae	family	0.399075	0.477768	Inf	NA	NA	NA	NA	NA	NA	0.399075	0.441256	Inf	0	0	0	0	0	0	0	0	0	0	0	0	0	0	0	0	0	0	0.000330481	0	0	0	0	0	0	0	0	0	0	0	0	0	0	0	0	0
f-Selenomonadaceae	family	NA	NA	NA	0.374063	0.465606	Inf	NA	NA	NA	0.342782	0.441256	0	0	0	0	0	0	0	0	0	0	0	0	0	0	0	0	0	0	0	0	0	0	0	0	0	0	0	0	0	0	0	0	0	0	3.89e-05	0	0
f-Solibacteraceae	family	0.399075	0.477768	Inf	NA	NA	NA	NA	NA	NA	0.399075	0.441256	Inf	0	0	0	0	0	0	0	0	0	0	0	0	0	0	0	0	0	0.000146881	0	0	0	0	0	0	0	0	0	0	0	0	0	0	0	0	0	0
f-Sphingobacteriaceae	family	0.399075	0.477768	Inf	NA	NA	NA	NA	NA	NA	0.399075	0.441256	Inf	0	0	0	0	0	0	0	0	0	0	0	0	9.18e-05	0	0	0	0	0	0	0	0	0	0	0	0	0	0	0	0	0	0	0	0	0	0	0
f-Sphingomonadaceae	family	0.399075	0.477768	Inf	0.374063	0.465606	0	0.374063	0.517087	0	0.399075	0.441256	Inf	0	0	0	0	0	0	0	0	0	0	0	0	0	0	0	0	0	0	0.00209305	0	0	0	0	0	0	0.00846419	0	0	0	0	0	0	0	0	0	0
f-Staphylococcaceae	family	0.406495	0.480403	1.2947	0.654869	0.744735	0.661749	0.15969	0.385083	4.96773	0.0680288	0.220507	9.71926	0	0	0.00587523	0.000128521	0.000257041	0.000220321	0	0	9.18e-05	0	0	1.84e-05	7.34e-05	0.00258877	0.00154225	1.84e-05	0.00460838	0.000348841	0.000257041	3.89e-05	0	0	0	0	0.00128422	0	0	0	7.78e-05	0	0	0	0.000194579	0	0.000603195	0
f-Streptococcaceae	family	0.00239963	0.0184431	80.6387	0.000311491	0.0114862	48.3	0.0349299	0.163734	6.79367	0.0452661	0.162096	11.3423	9.18e-05	3.67e-05	0.000128521	0	0.000146881	0	0	0.000605883	0.000312121	0.00135865	0.00154225	0.00176257	0	0.0294496	0.0296515	0.00176257	0.00793155	0.000771123	0.0442111	0	0	0	0	0	0	0	0	0.000194579	0.00124531	0.000622653	0.000233495	0.000116747	0.000291869	0.000214037	0.00192633	0.00445586
f-Succinivibrionaceae	family	0.399075	0.477768	Inf	0.374063	0.465606	Inf	NA	NA	NA	0.938959	0.961985	0.212305	0	0	0	0	0	0	0	0	0	0	0	0	0	0	0	0	0	9.18e-05	0	0	0	0	0	0	0	0	0	0	0	0	0.000389158	0	0	0	0	0
f-Sutterellaceae	family	0.399075	0.477768	Inf	NA	NA	NA	NA	NA	NA	0.399075	0.441256	Inf	0	0	0	0	0	0	0	0	0	0	0	0	0	0	0	0	0	0	0.00552638	0	0	0	0	0	0	0	0	0	0	0	0	0	0	0	0	0
f-Tannerellaceae	family	0.652798	0.716037	1.79961	0.183051	0.465606	0.983768	0.0354177	0.163734	0.00201533	0.000223972	0.0045443	0.00368664	0	0	0	0	0	0	0	0	9.18e-05	0	0	7.34e-05	0	0	0.00011016	0	0	0	0	0.000622653	0.0102738	0.00105073	0	0.0262487	0	0	0.00735509	0	0.00175121	0.00317164	0.0149631	9.73e-05	0.0148658	0.00194579	0.00336622	0.00301598
f-UCG-010	family	0.0727353	0.232092	0.0613827	0.19808	0.465606	0.105898	0.0837419	0.281133	0.0278281	0.000889643	0.00695027	0.0161302	0	0.000165241	0.000165241	0	0	1.84e-05	0	0.00011016	0.000348841	0	0	1.84e-05	0	0	3.67e-05	0	0	0	0	0.00344405	0.0007394	0.00402779	0.00603195	0	0	0	0.0110132	0.00377483	0.000408616	0.000291869	0.000175121	0.000194579	0.000622653	0.000214037	0.000661569	0
f-unidentified_Chloroplast	family	0.399075	0.477768	Inf	0.374063	0.465606	Inf	NA	NA	NA	0.938959	0.961985	0.268175	0	0	0	0	0	0	0	0	0	0	0	0	0	0	0.000330481	0	0	0	0	0	0	0	0	0	0	0	0	0	0	0	0	0	0	0	0.0011091	0
f-unidentified_Gammaproteobacteria	family	1	1	13.7951	NA	NA	NA	0.374063	0.517087	Inf	0.399075	0.441256	Inf	0	0	0	0	0	0	0	5.51e-05	0	0	0	0	0	0	0	0	0	0	0.000844564	0	0	0	0	0	0	0	0	0	0	0	0	0	0	0	0	0
f-unidentified_Nitrococcales	family	0.0970343	0.272472	27.7885	0.374063	0.465606	0	0.0583319	0.2384	10.06	0.00125283	0.00779943	Inf	0	0	1.84e-05	0	0	7.34e-05	3.67e-05	0.000238681	0.000220321	1.84e-05	0.000183601	0.000146881	0.00706863	0.000550802	0.000862924	0	9.18e-05	0.00921676	0	0	0	0	0	0	0	0	5.84e-05	0	0	0	0	0	0	0	0	0
f-unidentified_Oscillospirales	family	NA	NA	NA	0.374063	0.465606	0	0.374063	0.517087	0	NA	NA	NA	0	0	0	0	0	0	0	0	0	0	0	0	0	0	0	0	0	0	0	0	0	0	0	0	0	0	3.89e-05	0	0	0	0	0	0	0	0	0
f-unidentified_Rhizobiales	family	0.342782	0.477768	0	NA	NA	NA	0.374063	0.517087	Inf	NA	NA	NA	0	0	0	0	0	0	0	1.84e-05	0	0	0	0	0	0	0	0	0	0	0	0	0	0	0	0	0	0	0	0	0	0	0	0	0	0	0	0
f-unidentified_Rhodospirillales	family	0.00980798	0.0474191	0	0.0338606	0.161111	0	0.636955	0.757896	1.39915	NA	NA	NA	0.000257041	0	0	0.000257041	0	9.18e-05	1.84e-05	0	0.000165241	0	0	0	0	0	0	0	0	0	0	0.000136205	0.000214037	0	0	0.000116747	0	0	9.73e-05	0	0	0	0	0	0	0	0	0
f-Weeksellaceae	family	0.399075	0.477768	Inf	0.374063	0.465606	Inf	NA	NA	NA	0.938959	0.961985	0.170195	0	0	0	0	0	0	0	0	0	0	0	0	0	0	1.84e-05	0	0	0	0	0	0	0	0	0	0	0	0	0	9.73e-05	0	0	0	0	0	0	0
f-Xanthobacteraceae	family	1	1	1.44001	NA	NA	NA	0.374063	0.517087	Inf	0.399075	0.441256	Inf	0	0	0	0	0	0	0	0	9.18e-05	0	0	0	0.000146881	0	0	0	0	0	0	0	0	0	0	0	0	0	0	0	0	0	0	0	0	0	0	0
f-Xanthomonadaceae	family	0.302484	0.477768	15973.6	0.374063	0.465606	0	1	1	0.0363705	0.0947256	0.265797	Inf	0	0	1.84e-05	0	0	0	0	0	0	9.18e-05	0	0	1.84e-05	0	0	0	0	0	0.326461	0	0	0	0.000505905	0	0	0	0	0	0	0	0	0	0	0	0	0
f-Yersiniaceae	family	0.126405	0.349355	108.664	NA	NA	NA	0.374063	0.517087	Inf	0.0449674	0.162096	Inf	0	0	1.84e-05	0	0	0	0	0	0	0	0.000165241	0	0	0	0.000165241	0	0	0.000238681	0.00165241	0	0	0	0	0	0	0	0	0	0	0	0	0	0	0	0	0
g-[Acetivibrio]_ethanolgignens_group	genus	NA	NA	NA	0.374063	0.465606	Inf	NA	NA	NA	0.342782	0.441256	0	0	0	0	0	0	0	0	0	0	0	0	0	0	0	0	0	0	0	0	0	0	0	0	0	0	0	0	0	0	0	0	0	0	0	5.84e-05	0
g-[Eubacterium]_brachy_group	genus	0.962335	1	3.1483	0.348306	0.465606	1.05874	0.257058	0.517087	0.138831	0.0207046	0.0855486	0.412831	0	0	0	0	5.51e-05	1.84e-05	9.18e-05	1.84e-05	0	9.18e-05	0	0	0	0	0.000440642	0.00011016	0	0	0	0.000155663	5.84e-05	0	0	0.000933979	0	0	5.84e-05	0.000116747	3.89e-05	3.89e-05	0.000136205	3.89e-05	0.0003697	9.73e-05	0.000525363	3.89e-05
g-[Eubacterium]_eligens_group	genus	NA	NA	NA	0.374063	0.465606	Inf	NA	NA	NA	0.342782	0.441256	0	0	0	0	0	0	0	0	0	0	0	0	0	0	0	0	0	0	0	0	0	0	0	0	0	0	0	0	0	0.000116747	0	0	0	0	0	0	0
g-[Eubacterium]_nodatum_group	genus	0.399075	0.477768	Inf	0.374063	0.465606	0	0.374063	0.517087	0	0.399075	0.441256	Inf	0	0	0	0	0	0	0	0	0	0	0	0	0	0	9.18e-05	0	0	0	0	0	0	0	0	0	0	0	0.000797774	0	0	0	0	0	0	0	0	0
g-[Eubacterium]_oxidoreducens_group	genus	NA	NA	NA	1	1	1.99487	0.374063	0.517087	0	0.342782	0.441256	0	0	0	0	0	0	0	0	0	0	0	0	0	0	0	0	0	0	0	0	0	0	0	0	1.95e-05	0	0	0	0	0	0	3.89e-05	0	0	0	0	0
g-[Eubacterium]_ruminantium_group	genus	0.0256037	0.0959466	0	0.374063	0.465606	0	0.21897	0.482417	0.27293	NA	NA	NA	0.00220321	0.000257041	7.34e-05	0	0	0	0	0	3.67e-05	0	0	0	0	0	0	0	0	0	0	0.00941763	0	0	0	0	0	0	0	0	0	0	0	0	0	0	0	0
g-[Eubacterium]_siraeum_group	genus	0.00350673	0.0246172	0	0.00198159	0.0307668	0.00540171	0.0236102	0.144741	0.101935	0.0623519	0.207472	0	0.000660963	0.00113832	0.00167077	0	3.67e-05	0	0	0.000146881	0.00185437	0	0	0	0	0	0	0	0	0	0	0.00509797	0.0279026	0.0109548	0.00313272	0.000350242	0.000797774	0	0.00219874	0.00359971	5.84e-05	3.89e-05	0	0	0.000194579	0	0	0
g-[Eubacterium]_xylanophilum_group	genus	0.0159579	0.0691509	0.00888633	0.255226	0.465606	1.44156	0.509026	0.646601	1.2438	0.000884458	0.00695027	0.00766726	0	3.67e-05	0	0.000587522	0.000183601	0	0.000257041	0.000330481	0.00233173	0	0	0	0	0	1.84e-05	0	1.84e-05	0	0	0.0011091	0	0	0	0.000758858	0	0	0	0.00112856	0	0.000778316	5.84e-05	0.000603195	0.000447532	0.000642111	0.000992353	3.89e-05
g-[Ruminococcus]_gnavus_group	genus	NA	NA	NA	0.374063	0.465606	0	0.374063	0.517087	0	NA	NA	NA	0	0	0	0	0	0	0	0	0	0	0	0	0	0	0	0	0	0	0	0	0	0	0	0	0	0	0.000116747	0	0	0	0	0	0	0	0	0
g-A2	genus	0.422364	0.495819	0.0280208	0.0727323	0.295931	8.14275	0.840798	0.911462	7.79115	0.0272991	0.106921	0.0268109	0	0.000146881	1.84e-05	7.34e-05	0	0	0	0	0.00506738	0	0	7.34e-05	0	5.51e-05	3.67e-05	0	0	0	0	9.73e-05	0.0003697	0	0	0	0	0	0	0.000214037	9.73e-05	0.00103127	0.00180959	0.000778316	0.0003697	0	0.00145934	0
g-Acetatifactor	genus	0.0407444	0.143013	55.8138	0.00619329	0.0480795	72.7796	0.855552	0.911462	2.12339	0.19843	0.441256	1.6284	0	0	7.34e-05	0	0	9.18e-05	0	0	0	0.000146881	0.000128521	0	0	0	0.000716043	0.000330481	0.000146881	0	0.00877612	3.89e-05	3.89e-05	0	0	0	0	0	0	0	0.00126476	0.000525363	0.00128422	0.00167338	0.000428074	0.000311326	0	0
g-Achromobacter	genus	0.000649505	0.00949901	33.2758	0.242308	0.465606	0.389401	0.723795	0.816441	0.889227	0.000665477	0.0059576	75.9877	0.000403922	0.00273565	0.00102816	0.000128521	0.000771123	0.000550802	0.000459002	0.00514082	0.00380054	0.00247861	0.0109793	0.00343334	0.163772	0.05609	0.0284398	0.00536114	0.00424118	0.207983	0.0725039	3.89e-05	0	0	0.00313272	0.000505905	0.000778316	0.00852256	0.000972895	0.00293814	0.00437803	0.00142043	0	0	0.000486448	0	0.000136205	0.000155663
g-Acidibacter	genus	0.342782	0.477768	0	NA	NA	NA	0.374063	0.517087	Inf	NA	NA	NA	0	0	0	0	0	0	0	5.51e-05	0	0	0	0	0	0	0	0	0	0	0	0	0	0	0	0	0	0	0	0	0	0	0	0	0	0	0	0
g-Acidovorax	genus	NA	NA	NA	0.374063	0.465606	Inf	NA	NA	NA	0.342782	0.441256	0	0	0	0	0	0	0	0	0	0	0	0	0	0	0	0	0	0	0	0	0	0	0	0	0	0	0	0	0	0	1.95e-05	0	0	0	0	0	0
g-Acinetobacter	genus	0.652798	0.716037	2.70245	0.0336873	0.161111	Inf	0.374063	0.517087	Inf	0.215774	0.441256	0.318594	0	0	0	3.67e-05	0	0	0	0	0	0	0	0	0	0	1.84e-05	0	0	9.18e-05	0	0	0	0	0	0	0	0	0	0	0.000136205	3.89e-05	0	0	0	0	9.73e-05	3.89e-05
g-Actinomyces	genus	0.399075	0.477768	Inf	NA	NA	NA	NA	NA	NA	0.399075	0.441256	Inf	0	0	0	0	0	0	0	0	0	0	0	0	0	0	0	0	1.84e-05	0	0	0	0	0	0	0	0	0	0	0	0	0	0	0	0	0	0	0
g-Aerococcus	genus	0.440576	0.51206	0.0422026	NA	NA	NA	0.169327	0.385083	Inf	0.399075	0.441256	Inf	0	0	0	0	0.00108325	0	0	0	9.18e-05	0	0	0	0	0	5.51e-05	0	0	0	0	0	0	0	0	0	0	0	0	0	0	0	0	0	0	0	0	0
g-Aeromicrobium	genus	0.399075	0.477768	Inf	NA	NA	NA	NA	NA	NA	0.399075	0.441256	Inf	0	0	0	0	0	0	0	0	0	0	0	0	0	0	0	0	0	0.000477362	0	0	0	0	0	0	0	0	0	0	0	0	0	0	0	0	0	0
g-Aeromonas	genus	NA	NA	NA	0.374063	0.465606	Inf	NA	NA	NA	0.342782	0.441256	0	0	0	0	0	0	0	0	0	0	0	0	0	0	0	0	0	0	0	0	0	0	0	0	0	0	0	0	0	0	0	0	0	0	0	0.000758858	0
g-Agathobacter	genus	0.399075	0.477768	Inf	0.169327	0.462514	Inf	NA	NA	NA	0.440576	0.481559	0.0354611	0	0	0	0	0	0	0	0	0	0	0	0	0	0	1.84e-05	0	0	0	0	0	0	0	0	0	0	0	0	0	0.000252953	0.000214037	0	0	0	0	0	0
g-Akkermansia	genus	0.00195836	0.0184281	0.0917113	0.1378	0.437108	1.34529	0.436281	0.574913	0.54324	0.255086	0.441256	0.0370339	0.00150553	0.0534462	0.0177726	0.0102449	0.0122278	0.0047369	0.000220321	0.000183601	0.0744318	0	0	0	0	0	0	0.000550802	0.0172585	0	0	0.0244975	0.0280972	0.00618761	0.0217345	0.135583	0.0113634	0	0.00101181	0.0932423	0	0	0	0	0	0.000214037	0.179947	0.00107018
g-Alcanivorax	genus	0.00865252	0.0453289	32.0645	0.225353	0.465606	25.9428	0.0354177	0.163734	85.6783	0.000578058	0.00557308	105.896	0	0.000165241	0	0	0.000238681	7.34e-05	0	0.000789483	0.000403922	0.000312121	0.000514082	0.000201961	0.0166893	0.000495722	0.00268057	0.000165241	0.000367202	0.0364815	0.00161569	0	0	0	0	0	0	0	1.95e-05	0	0.000330784	7.78e-05	0	0	9.73e-05	0	0	0
g-Alicyclobacillus	genus	0.399075	0.477768	Inf	NA	NA	NA	NA	NA	NA	0.399075	0.441256	Inf	0	0	0	0	0	0	0	0	0	0	0	0	0	0	0	0	0	0.000275401	0	0	0	0	0	0	0	0	0	0	0	0	0	0	0	0	0	0
g-Aliidiomarina	genus	0.00483013	0.0297434	46.1443	0.179912	0.465606	2.99997	0.00252321	0.0237181	29.0931	0.000246656	0.0045443	447.499	7.34e-05	0.000734403	0.000293761	0	0.000146881	9.18e-05	7.34e-05	0.00139537	0.000587522	0.000679323	0.00194617	0.000477362	0.0368303	0.00236845	0.00866596	0.000330481	0.000697683	0.0897441	0.0324055	0	0	0	0	0	0	0	0.000116747	0	0.000214037	7.78e-05	0	0	1.95e-05	0	0	3.89e-05
g-Alistipes	genus	0.00417575	0.028739	0.0436371	0.0772357	0.295931	0.147316	0.0330575	0.163734	0.0191287	0.000173425	0.0045443	0.00566621	0.000312121	0.00011016	0.000238681	0.00115668	0	0.000312121	7.34e-05	0	0.000826204	0	0	0	0	0	0.000146881	0	0	0	0	0.0187185	0.0544043	0.0365225	0.00786099	0.00463098	0	0	0.0175705	0.0186601	0.00299652	0.00838636	0.00114802	0.00334676	0.00182904	0.00157609	0.00233495	5.84e-05
g-Alloprevotella	genus	NA	NA	NA	0.374063	0.465606	Inf	NA	NA	NA	0.342782	0.441256	0	0	0	0	0	0	0	0	0	0	0	0	0	0	0	0	0	0	0	0	0	0	0	0	0	0	0	0	0	3.89e-05	0	0	0	0	0	0	0
g-Allorhizobium-Neorhizobium-Pararhizobium-Rhizobium	genus	0.833029	0.908053	1.064	NA	NA	NA	0.169327	0.385083	Inf	0.0943668	0.265797	Inf	0	0	0	0	0	0	0	0.00011016	9.18e-05	0	0	1.84e-05	1.84e-05	0	0	0.000201961	0	0	0	0	0	0	0	0	0	0	0	0	0	0	0	0	0	0	0	0
g-Alteromonas	genus	0.399075	0.477768	Inf	NA	NA	NA	NA	NA	NA	0.399075	0.441256	Inf	0	0	0	0	0	0	0	0	0	0	0	0	0	0	0	0	0	0	0.000991444	0	0	0	0	0	0	0	0	0	0	0	0	0	0	0	0	0
g-Amaricoccus	genus	NA	NA	NA	0.374063	0.465606	0	0.374063	0.517087	0	NA	NA	NA	0	0	0	0	0	0	0	0	0	0	0	0	0	0	0	0	0	0	0	0	0	0	0	0	0	0	0	0.00153717	0	0	0	0	0	0	0	0
g-Anaerobiospirillum	genus	NA	NA	NA	0.374063	0.465606	Inf	NA	NA	NA	0.342782	0.441256	0	0	0	0	0	0	0	0	0	0	0	0	0	0	0	0	0	0	0	0	0	0	0	0	0	0	0	0	0	0	0	0.000389158	0	0	0	0	0
g-Anaerofustis	genus	0.0620673	0.199868	0	0.169327	0.462514	0	0.737223	0.818491	1.17895	NA	NA	NA	0	0	0	0	3.67e-05	7.34e-05	0	0	7.34e-05	0	0	0	0	0	0	0	0	0	0	0	0	3.89e-05	0	0	0	0	0.000116747	0	0	0	0	0	0	0	0	0
g-Anaerostipes	genus	0.145674	0.38736	0	1	1	0.000413434	0.683458	0.793149	0.161156	0.342782	0.441256	0	0	0.00514082	0.00246025	0	0	0	0	0	0	0	0	0	0	0	0	0	0	0	0	0	0.047166	0	0	0	0	0	0	0	1.95e-05	0	0	0	0	0	0	0
g-Anaerotruncus	genus	0.938959	0.998711	0.0243772	0.053145	0.227214	4.4841	0.146286	0.385083	0.367492	0.000574759	0.00557308	0.00199782	0	0	0	0	0	0	0	0	0.000679323	0	0	0	0	0	1.84e-05	0	0	0	0	0	0	0	0	9.73e-05	0.000681027	0	0.00101181	5.84e-05	0.000603195	0.000778316	0.000408616	0.00145934	0.00383321	0.000505905	0.000622653	0
g-Anaerovorax	genus	NA	NA	NA	0.077243	0.295931	Inf	NA	NA	NA	0.0623519	0.207472	0	0	0	0	0	0	0	0	0	0	0	0	0	0	0	0	0	0	0	0	0	0	0	0	0	0	0	0	0	9.73e-05	0	0	0	5.84e-05	0	7.78e-05	0
g-Aquabacterium	genus	NA	NA	NA	0.374063	0.465606	0	0.374063	0.517087	0	NA	NA	NA	0	0	0	0	0	0	0	0	0	0	0	0	0	0	0	0	0	0	0	0	0	0	0	0	9.73e-05	0	0	0	0	0	0	0	0	0	0	0
g-Aquipuribacter	genus	NA	NA	NA	0.374063	0.465606	0	0.374063	0.517087	0	NA	NA	NA	0	0	0	0	0	0	0	0	0	0	0	0	0	0	0	0	0	0	0	0	0	0.000194579	0	0	0	0	0	0	0	0	0	0	0	0	0	0
g-ASF356	genus	0.607149	0.672269	1.9493	0.374063	0.465606	0	0.586672	0.710049	2.8329	0.399075	0.441256	Inf	0	0	0	0	0	0	1.84e-05	0	9.18e-05	0	0	0	0	0	0.000238681	0	0	0	0	0	0	0	0	0	0	0	3.89e-05	0	0	0	0	0	0	0	0	0
g-Azoarcus	genus	0.527391	0.599075	64.0803	NA	NA	NA	0.169327	0.385083	Inf	0.0947256	0.265797	Inf	0	5.51e-05	0	0	3.67e-05	0	0	0	0	0	0	0	0.00361693	0	0.000146881	0	0	0.00277237	0	0	0	0	0	0	0	0	0	0	0	0	0	0	0	0	0	0
g-Bacillus	genus	0.399075	0.477768	Inf	0.374063	0.465606	Inf	NA	NA	NA	1	1	1.59229	0	0	0	0	0	0	0	0	0	0	0	0	0	0	0	0	0	0.000275401	0	0	0	0	0	0	0	0	0	0	0.000155663	0	0	0	0	0	0	0
g-Bacteroides	genus	0.238318	0.477768	6.35511	0.330888	0.465606	0.26266	0.0192977	0.120932	0.00971535	0.0025984	0.0133835	0.235065	9.18e-05	0.000385562	5.51e-05	0	0	0.000330481	0	0	3.67e-05	0	0	0	0	0	0.000183601	0	0	0	0.00616899	0.0202946	0.0303543	0.0155663	0.00206254	0.0181348	0.00206254	0	0.00412507	0	0.000389158	0.00381375	0.00251007	0.0007394	0.00410562	0.000544821	0.00315218	0.000175121
g-Bdellovibrio	genus	NA	NA	NA	0.374063	0.465606	Inf	NA	NA	NA	0.342782	0.441256	0	0	0	0	0	0	0	0	0	0	0	0	0	0	0	0	0	0	0	0	0	0	0	0	0	0	0	0	0	0	0.000194579	0	0	0	0	0	0
g-Bifidobacterium	genus	0.000380403	0.00783397	0.036751	0.307622	0.465606	0.104143	0.00198698	0.0200117	11.6804	0.204671	0.441256	4.1219	0.00895972	0.0247127	0.0037271	0.0307715	0.0500863	0.0292476	0.10748	0.0335071	0.084695	0.000275401	0.00238681	0.00284581	0.000844564	0.00216649	0.00227665	0	0.000146881	0	0.00429626	0.00130368	0.000194579	0.000175121	0	0.0033273	0	0.0102154	0.00400833	0.0127255	0.000175121	0.000758858	0.000486448	1.95e-05	0.000194579	0.000194579	0.000972895	0.000525363
g-Bilophila	genus	0.0620673	0.199868	0	0.0870269	0.32914	1.23097	0.737223	0.818491	1.88724	0.000325593	0.00493384	0	5.51e-05	0	0	5.51e-05	0	0	0	0	0.000844564	0	0	0	0	0	0	0	0	0	0	0.000330784	0.000175121	0	0	0	0	0	0	0	9.73e-05	0.000136205	1.95e-05	5.84e-05	0.000116747	9.73e-05	3.89e-05	0
g-Blautia	genus	0.0221039	0.085258	1.55886	0.00350027	0.0443096	13.2177	0.0729092	0.26244	0.359467	0.000695271	0.00607958	0.0423945	0	0	0	1.84e-05	0	0	0	0	0.00203797	7.34e-05	0.000330481	0.000201961	0	0.000550802	0.00223993	5.51e-05	7.34e-05	3.67e-05	0	0	0	3.89e-05	0.00323001	0.00173175	0.000116747	0	0.0003697	0.000233495	0.0111105	0.00330784	0.00756912	0.00140097	0.0435468	0.00420291	0.00227657	0.000622653
g-Bradyrhizobium	genus	1	1	1.44001	NA	NA	NA	0.374063	0.517087	Inf	0.399075	0.441256	Inf	0	0	0	0	0	0	0	0	9.18e-05	0	0	0	0.000146881	0	0	0	0	0	0	0	0	0	0	0	0	0	0	0	0	0	0	0	0	0	0	0
g-Brevundimonas	genus	0.342782	0.477768	0	0.374063	0.465606	0	1	1	0.0122809	NA	NA	NA	0	0	0	0	1.84e-05	0	0	0	0	0	0	0	0	0	0	0	0	0	0	0	0	0	0	0.00149826	0	0	0	0	0	0	0	0	0	0	0	0
g-Burkholderia-Caballeronia-Paraburkholderia	genus	0.0254767	0.0959466	0	NA	NA	NA	0.0336873	0.163734	Inf	NA	NA	NA	0	0	0	9.18e-05	3.67e-05	0.00174421	9.18e-05	0	0	0	0	0	0	0	0	0	0	0	0	0	0	0	0	0	0	0	0	0	0	0	0	0	0	0	0	0
g-Butyricicoccus	genus	0.145674	0.38736	0	0.315202	0.465606	1.12519	0.951661	1	0.668499	0.00986171	0.0442993	0	0	0	0	1.84e-05	0	0	0	0	0.000293761	0	0	0	0	0	0	0	0	0	0	7.78e-05	0	0	0	0.000389158	0	0	0	0	0.000291869	0	1.95e-05	5.84e-05	0	0	3.89e-05	0
g-Caldora_VP642b	genus	0.399075	0.477768	Inf	NA	NA	NA	NA	NA	NA	0.399075	0.441256	Inf	0	0	0	0	0	0	0	0	0	0	0	0	0	0	0	0	0	0	0.00835384	0	0	0	0	0	0	0	0	0	0	0	0	0	0	0	0	0
g-Campylobacter	genus	NA	NA	NA	0.374063	0.465606	Inf	NA	NA	NA	0.342782	0.441256	0	0	0	0	0	0	0	0	0	0	0	0	0	0	0	0	0	0	0	0	0	0	0	0	0	0	0	0	0	0	0	0	0	0	0	9.73e-05	0
g-Candidatus_Arthromitus	genus	0.276416	0.477768	0.0133529	NA	NA	NA	0.0768812	0.26244	Inf	0.399075	0.441256	Inf	0	0	0	0	1.84e-05	0.00615063	0	1.84e-05	0	0	0	0	9.18e-05	0	0	0	0	0	0	0	0	0	0	0	0	0	0	0	0	0	0	0	0	0	0	0
g-Candidatus_Berkiella	genus	0.399075	0.477768	Inf	NA	NA	NA	NA	NA	NA	0.399075	0.441256	Inf	0	0	0	0	0	0	0	0	0	0	0	0	0	0	0	0	0	0	0.000844564	0	0	0	0	0	0	0	0	0	0	0	0	0	0	0	0	0
g-Candidatus_Saccharimonas	genus	0.000330515	0.00783397	0	0.0018486	0.0303373	0	0.535656	0.665441	0.182002	NA	NA	NA	0.00165241	0.00218485	0.000514082	0.000146881	7.34e-05	0.00146881	0.000862924	0.000165241	0	0	0	0	0	0	0	0	0	0	0	0.00122585	0.000175121	0.000544821	0.00437803	0	0.00828907	0.0236414	0.000583737	0	0	0	0	0	0	0	0	0
g-Candidatus_Soleaferrea	genus	NA	NA	NA	0.0768812	0.295931	Inf	NA	NA	NA	0.0620673	0.207472	0	0	0	0	0	0	0	0	0	0	0	0	0	0	0	0	0	0	0	0	0	0	0	0	0	0	0	0	0	0	5.84e-05	0	0	5.84e-05	0	0.000175121	0
g-Candidatus_Solibacter	genus	0.399075	0.477768	Inf	NA	NA	NA	NA	NA	NA	0.399075	0.441256	Inf	0	0	0	0	0	0	0	0	0	0	0	0	0	0	0	0	0	0.000146881	0	0	0	0	0	0	0	0	0	0	0	0	0	0	0	0	0	0
g-Caproiciproducens	genus	NA	NA	NA	0.683458	0.755132	0.190644	0.374063	0.517087	0	0.145674	0.388464	0	0	0	0	0	0	0	0	0	0	0	0	0	0	0	0	0	0	0	0	0	0	0	0	0	0	0	0.000408616	0	5.84e-05	0	1.95e-05	0	0	0	0	0
g-Christensenellaceae_R-7_group	genus	0.957967	1	0.675242	0.077243	0.295931	0	0.576325	0.700533	0.133214	0.0947256	0.265797	Inf	0	0.000128521	9.18e-05	0	0	0	0	0	0	0	0	0	0	0	0	0	9.18e-05	5.51e-05	1.84e-05	0.000622653	0.000953437	0	0	0	0	0	7.78e-05	0	0	0	0	0	0	0	0	0
g-Chryseobacterium	genus	NA	NA	NA	0.374063	0.465606	Inf	NA	NA	NA	0.342782	0.441256	0	0	0	0	0	0	0	0	0	0	0	0	0	0	0	0	0	0	0	0	0	0	0	0	0	0	0	0	0	5.84e-05	0	0	0	0	0	0	0
g-Cloacibacterium	genus	0.399075	0.477768	Inf	NA	NA	NA	NA	NA	NA	0.399075	0.441256	Inf	0	0	0	0	0	0	0	0	0	0	0	0	0	0	1.84e-05	0	0	0	0	0	0	0	0	0	0	0	0	0	0	0	0	0	0	0	0	0
g-Clostridium_sensu_stricto_1	genus	0.437742	0.51206	1.35398	0.213994	0.465606	1.21483	0.286814	0.517087	2.13541	0.391059	0.441256	2.38	0.00561818	0.0680057	0.0509125	0.000183601	0.000477362	0.0126317	0.000569162	0.00269893	9.18e-05	0.0709801	0.0138986	0.0105754	0	0.03549	0.0196086	0.047369	0.00631587	0	0.00817023	0.0109159	0.0198081	0.0326114	0	0	0.00155663	0	0.00122585	0	0.0211507	0.0104294	0.00254899	0.00046699	0.00219874	0.00574008	0.0174343	0.0198471
g-Colidextribacter	genus	0.454202	0.526154	0.433831	0.00450622	0.0443096	9.49831	0.466761	0.604351	0.222299	0.00026612	0.0045443	0.0101534	7.34e-05	0.000183601	0.000146881	1.84e-05	0	0	3.67e-05	0	0.00209305	0.000220321	0.000220321	0.000183601	1.84e-05	0.000201961	0.000220321	0.000165241	0	0	0	0.000700485	0.00214037	0	0	0.00340513	0	0	0.00492285	0.000311326	0.0299263	0.0159749	0.0224933	0.0208589	0.00714105	0.0029576	0.00270465	0.000447532
g-Collinsella	genus	NA	NA	NA	0.374063	0.465606	0	0.374063	0.517087	0	NA	NA	NA	0	0	0	0	0	0	0	0	0	0	0	0	0	0	0	0	0	0	0	0	0	0	3.89e-05	0	0	0	0	0	0	0	0	0	0	0	0	0
g-Coprococcus	genus	NA	NA	NA	0.169327	0.462514	0	0.169327	0.385083	0	NA	NA	NA	0	0	0	0	0	0	0	0	0	0	0	0	0	0	0	0	0	0	0	0	0	0	0	0	0.00103127	0	0.000447532	0	0	0	0	0	0	0	0	0
g-Coriobacteriaceae_UCG-002	genus	0.093589	0.272472	0.592317	0.929491	0.962105	1.19398	0.0314685	0.163734	14.2381	0.901661	0.939126	7.0633	0.165186	0.107719	0.0474975	0.0044615	0.00246025	0.0299086	0.00567326	0.0054713	9.18e-05	0.0325891	0.00170749	0.176826	0	0.00161569	0.0275218	0.00156061	0.000679323	0	0	0.0099819	0.00237386	0.00289923	0.000700485	0.000291869	0.00130368	0.00537038	0.0029576	0	0.00544821	0.00118693	0.0151188	0	0.00550659	0.00180959	0.00108964	0.0007394
g-Corticicoccus	genus	0.399075	0.477768	Inf	NA	NA	NA	NA	NA	NA	0.399075	0.441256	Inf	0	0	0	0	0	0	0	0	0	0	0	0	1.84e-05	0	0	0	0	0	0	0	0	0	0	0	0	0	0	0	0	0	0	0	0	0	0	0
g-Corynebacterium	genus	0.0947256	0.272472	Inf	0.0338606	0.161111	0	0.0338606	0.163734	0	0.0947256	0.265797	Inf	0	0	0	0	0	0	0	0	0	0	0	7.34e-05	0	0	0.000165241	0	0	0	0.000477362	0	0.000389158	0	0	0.000116747	5.84e-05	0	0	0.00153717	0	0	0	0	0	0	0	0
g-Cutibacterium	genus	0.399075	0.477768	Inf	0.169327	0.462514	0	0.169327	0.385083	0	0.399075	0.441256	Inf	0	0	0	0	0	0	0	0	0	0	0	0	0	0	0	0	0	0	0.00104652	0	0	0	0	0	0.000758858	0.00533146	0	0	0	0	0	0	0	0	0	0
g-Defluviitaleaceae_UCG-011	genus	0.302066	0.477768	0.385914	0.919998	0.959008	0.43477	0.673742	0.788625	0.0957101	0.0919275	0.265797	0.084955	0	3.67e-05	5.51e-05	0	0	3.67e-05	0	0	0	5.51e-05	0	0	0	0	0	0	0	0	0	0.000661569	0.000252953	0	0	0	0	0	0.000428074	0	0.000175121	0	0.000136205	0	0	0	0.000233495	3.89e-05
g-Delftia	genus	0.00246959	0.0184431	168.127	1	1	1	0.275196	0.517087	4.08886	0.000223972	0.0045443	687.447	0	0	0	0	0.000146881	0	0	0.000238681	9.18e-05	5.51e-05	0.000220321	0.000128521	0.00995116	0.00354349	0.000293761	0.000183601	0.000201961	0.00774795	0.066849	0	0	0	0	0	0	0	0	0.000116747	0.000116747	0	0	0	0	0	0	0
g-Desulfovibrio	genus	0.0445108	0.154686	0.639035	0.250018	0.465606	0.527446	0.161497	0.385083	3.99138	0.771614	0.81268	4.83581	0.00141373	3.67e-05	0.00383726	0.0259611	0.0409063	0.00280909	0.0553556	0.00299269	0.0223259	0.000146881	0	0	0.000275401	0	0.00113832	0.0378401	0.0710535	5.51e-05	0	7.78e-05	0.000330784	0.000194579	0.00671298	0.0199638	0.00105073	0	0.00562333	0.0050396	9.73e-05	0	5.84e-05	0	0.000214037	0.00186796	0.0144572	0.000116747
g-Devosia	genus	0.954358	1	75.5729	NA	NA	NA	0.169327	0.385083	Inf	0.192976	0.43975	Inf	0	0	0	0	0	0	0	1.84e-05	3.67e-05	0	0	0	0.000771123	0	0	0	0	0.00385562	0	0	0	0	0	0	0	0	0	0	0	0	0	0	0	0	0	0
g-Dietzia	genus	0.0107385	0.0489508	111.71	NA	NA	NA	0.077243	0.26244	Inf	0.00124517	0.00779943	Inf	0	5.51e-05	1.84e-05	0	3.67e-05	0	0	0	0	5.51e-05	0	5.51e-05	0.00422282	0.000514082	0.000624243	0	3.67e-05	0.00783975	0.000330481	0	0	0	0	0	0	0	0	0	0	0	0	0	0	0	0	0
g-Dubosiella	genus	1	1	0.963772	0.00774841	0.055939	11.9068	0.0124763	0.0902133	14.4907	0.968239	0.989288	1.17292	0.200345	0.319465	0.194856	0.0498843	0.0256674	0.0911027	0.0746337	0.000165241	0	0.0894503	0.211453	0.286013	0.000477362	0.232677	0.118716	0.0196636	0.0646275	0.000789483	0	0.0163252	0.0134649	0.018699	0	0	0.0165003	0	0.000992353	0	0.0753605	0.174927	0.0905765	0.00694647	0.0185823	0.0862569	0.120075	0.212188
g-Elizabethkingia	genus	NA	NA	NA	0.374063	0.465606	Inf	NA	NA	NA	0.342782	0.441256	0	0	0	0	0	0	0	0	0	0	0	0	0	0	0	0	0	0	0	0	0	0	0	0	0	0	0	0	0	3.89e-05	0	0	0	0	0	0	0
g-Enhydrobacter	genus	0.399075	0.477768	Inf	0.374063	0.465606	Inf	NA	NA	NA	1	1	3.38769	0	0	0	0	0	0	0	0	0	0	0	0	0	0	7.34e-05	0	0	0	0	0	0	0	0	0	0	0	0	0	0	0	0	0	0	0	1.95e-05	0
g-Enterobacter	genus	NA	NA	NA	0.374063	0.465606	Inf	NA	NA	NA	0.342782	0.441256	0	0	0	0	0	0	0	0	0	0	0	0	0	0	0	0	0	0	0	0	0	0	0	0	0	0	0	0	0	0	0	0	0	0	0	0.000175121	0
g-Enterococcus	genus	0.238043	0.477768	0.183765	0.145952	0.45322	9.00021	0.0921675	0.302224	30.0381	0.346827	0.441256	0.613314	0	9.18e-05	0.00328645	1.84e-05	0	5.51e-05	0	0	5.51e-05	0	0	0	0	0	0.000550802	0	0.000165241	0	0	0	0	0	0	0	0	0.000116747	0	0	0	0	0	0	9.73e-05	9.73e-05	0.000291869	0.000564279
g-Enterorhabdus	genus	0.0453607	0.156094	0.424803	0.545701	0.651749	0.855043	0.000493624	0.0107078	6.26437	0.270134	0.441256	3.11226	0.0141189	0.025851	0.0108508	0.0875409	0.0359674	0.0649947	0.0478647	0.0607719	0.0169831	0.043036	0.0122095	0.0217751	0.0010098	0.0162119	0.0320567	0.0132927	0.0326626	0	0	0.00898955	0.00149826	0.000564279	0.0185628	0.00280194	0.00661569	0.00223766	0.0120834	0.00490339	0.00484502	0.00132314	0.00214037	0.00229603	0.00231549	0.00659623	0.0244975	0.00385266
g-Erysipelatoclostridium	genus	0.302484	0.477768	0.45	0.560563	0.664121	1.24427	0.673967	0.788625	0.0720287	0.0258726	0.102401	0.0260496	3.67e-05	9.18e-05	0	0	0	5.51e-05	0	0	0	0	0	9.18e-05	0	0	0	0	0	0	0	0.000758858	0.00138151	0	0	0	0.000408616	0	0	0	0	0	0.000486448	0	0	0.000311326	0.00136205	0.000525363
g-Escherichia-Shigella	genus	0.40987	0.482766	3.27464	0.00478261	0.0443096	247.221	0.109706	0.339967	3.55983	0.235209	0.441256	0.0471528	3.67e-05	0	0.000642603	0	9.18e-05	1.84e-05	0	0.000293761	0.000440642	7.34e-05	0.00011016	0.000146881	0	0.00398414	0.000220321	5.51e-05	0.000642603	0.000312121	0	0	9.73e-05	0	0	0	0	0	0.000330784	0	0.000155663	0.000486448	0.000116747	0.000116747	0.00241278	0	0.00519526	0.0971922
g-Exiguobacterium	genus	0.399075	0.477768	Inf	NA	NA	NA	NA	NA	NA	0.399075	0.441256	Inf	0	0	0	0	0	0	0	0	0	1.84e-05	0	0	0	0	0	0	0	0	0	0	0	0	0	0	0	0	0	0	0	0	0	0	0	0	0	0
g-Faecalibacterium	genus	0.399075	0.477768	Inf	0.654869	0.744735	0.0483926	0.077243	0.26244	0	0.607149	0.65789	4.03335	0	0	0	0	0	0	0	0	0	0	0	0	0	0	0	0	0	0	0.00104652	0	0	0	0	0	3.89e-05	0.00468936	9.73e-05	0	0.000175121	5.84e-05	0	0	0	0	0	0
g-Faecalibaculum	genus	0.548962	0.621567	1.55346	0.0314685	0.161111	4.8778	0.0106129	0.0831345	4.54649	0.719695	0.760127	1.44795	0.00411266	0.0145045	0.008464	0.0624059	0.122957	0.107535	0.0534095	0.0370323	0.102853	0.0933794	0.208974	0.0622774	0.000220321	0.216741	0.140877	0.0665553	0.0772959	0.000697683	0.0189292	0.000447532	0.000311326	0.00313272	0.0128228	0.00301598	0.0270659	0.00373592	0.0156442	0.0467184	0.0416594	0.159788	0.0252369	0.00507851	0.0207616	0.0698733	0.0984959	0.128831
g-Family_XIII_AD3011_group	genus	0.330555	0.477768	0.900272	0.267528	0.465606	0.18301	0.12089	0.370555	0.0678186	0.0832976	0.265423	0.333617	0	0	7.34e-05	0	0	3.67e-05	0	0	9.18e-05	0	0.000201961	0	0	0	0	0	0	0	0	0.000817232	0.000447532	0	0	0.000603195	0	0	0.000856148	0.000252953	0	0	0	0	0.000136205	5.84e-05	0.000194579	0.000116747
g-Family_XIII_UCG-001	genus	0.342782	0.477768	0	1	1	0.333199	1	1	0.62871	0.342782	0.441256	0	0	0	0	0	0	0	0	0	7.34e-05	0	0	0	0	0	0	0	0	0	0	0	0	0	0	0	0	0	0.000116747	0	0	0	0	0	0	3.89e-05	0	0
g-Fenollaria	genus	NA	NA	NA	0.374063	0.465606	0	0.374063	0.517087	0	NA	NA	NA	0	0	0	0	0	0	0	0	0	0	0	0	0	0	0	0	0	0	0	0	0	0	0	0	0.00153717	0	0	0	0	0	0	0	0	0	0	0
g-Fusobacterium	genus	NA	NA	NA	0.855691	0.9215	0.437484	0.169327	0.385083	0	0.145674	0.388464	0	0	0	0	0	0	0	0	0	0	0	0	0	0	0	0	0	0	0	0	0.000136205	0	0	0	0.000175121	0	0	0	0	0	0	0	0	5.84e-05	0	0	0
g-GCA-900066575	genus	0.00258621	0.0189117	0.0574475	0.592396	0.69348	0.571602	0.858365	0.911462	0.217124	0.00126533	0.00779943	0.0218215	0.000257041	0.000146881	0	0.000201961	0.000385562	9.18e-05	0.000642603	7.34e-05	0.00165241	0	1.84e-05	0	0	0	7.34e-05	0	0.000128521	0	0	0.000817232	5.84e-05	0	0	0.00552604	0.00542876	0	0.0040667	0	0.00161501	0.00171229	0.000252953	0.000505905	0.00145934	0.000758858	0.00192633	0
g-Gordonibacter	genus	0.00112794	0.0142732	0	NA	NA	NA	0.0018356	0.0200117	Inf	NA	NA	NA	0	0.000403922	0.000936364	0.00132193	0.000477362	0.00209305	0.000789483	0.000403922	0	0	0	0	0	0	0	0	0	0	0	0	0	0	0	0	0	0	0	0	0	0	0	0	0	0	0	0
g-Haemophilus	genus	0.399075	0.477768	Inf	NA	NA	NA	NA	NA	NA	0.399075	0.441256	Inf	0	0	0	0	0	0	0	0	0	0	0	0	0	0	1.84e-05	0	0	0	0	0	0	0	0	0	0	0	0	0	0	0	0	0	0	0	0	0
g-Halomonas	genus	0.0132716	0.058229	28.2491	0.386166	0.476649	0.670158	0.00179035	0.0200117	10.0879	0.000276259	0.0045443	425.233	0.000991444	0.00521426	0.00315793	0.000550802	0.00291925	0.000862924	0.00163405	0.0124114	0.0097492	0.00396578	0.00958396	0.00497558	0.454999	0.0280542	0.0661146	0.00253369	0.00637095	0.512999	0.0871737	9.73e-05	0	0	0	0	0	0.00266573	0.000330784	0.000622653	0.000583737	0.000428074	0.000116747	0	0.000603195	9.73e-05	0.000330784	0.000330784
g-Harryflintia	genus	NA	NA	NA	0.508526	0.614817	1.16274	0.077243	0.26244	0	0.00346455	0.0170206	0	0	0	0	0	0	0	0	0	0	0	0	0	0	0	0	0	0	0	0	0	0	0	0	0.000272411	0	0	0.000175121	0.000389158	0	9.73e-05	7.78e-05	0.000252953	0	9.73e-05	0.0003697	0
g-HT002	genus	0.607149	0.672269	2.44324	NA	NA	NA	0.169327	0.385083	Inf	0.399075	0.441256	Inf	0	0	0	0	7.34e-05	0	0	0	5.51e-05	0	0	0	0	0.000348841	0	0	0	0	0	0	0	0	0	0	0	0	0	0	0	0	0	0	0	0	0	0
g-Hydrogenoanaerobacterium	genus	NA	NA	NA	0.374063	0.465606	0	0.374063	0.517087	0	NA	NA	NA	0	0	0	0	0	0	0	0	0	0	0	0	0	0	0	0	0	0	0	0	0	0	0	0	0	0	3.89e-05	0	0	0	0	0	0	0	0	0
g-Hymenobacter	genus	0.399075	0.477768	Inf	NA	NA	NA	NA	NA	NA	0.399075	0.441256	Inf	0	0	0	0	0	0	0	0	0	0	0	7.34e-05	0	0	0	0	0	0	0	0	0	0	0	0	0	0	0	0	0	0	0	0	0	0	0	0
g-Intestinimonas	genus	0.954358	1	0.354534	0.788943	0.861993	0.523929	0.0468914	0.21328	0.0784361	0.00411279	0.0198258	0.0530764	0	0	5.51e-05	0	0	0	0	0	0.000550802	0.000146881	0	0	0	0	9.18e-05	0	0	0	0	0.000408616	0.000291869	0	0.000525363	0	0.00324947	0	0.00165392	0.00159555	0.000486448	0.000272411	0.000953437	0.0011091	0	0.000311326	0.000564279	0
g-Lachnoclostridium	genus	0.931179	0.998711	1.06277	0.00528308	0.0448105	Inf	0.0139501	0.0936651	Inf	0.39602	0.441256	0.849222	0	0	0	0	0.000238681	0.000330481	0.000826204	0.000146881	0.000183601	0.000201961	0.000385562	0	0	0	0.000899644	0.000220321	0.000330481	0	0	0	0	0	0	0	0	0	0	0	0.000330784	0	0.000408616	0.000330784	0.000389158	0	0.000525363	0
g-Lachnospiraceae_AC2044_group	genus	0.399075	0.477768	Inf	NA	NA	NA	NA	NA	NA	0.399075	0.441256	Inf	0	0	0	0	0	0	0	0	0	0	0	0	0	0	0	0	0	1.84e-05	0	0	0	0	0	0	0	0	0	0	0	0	0	0	0	0	0	0
g-Lachnospiraceae_FCS020_group	genus	0.863669	0.938538	0.514786	0.114643	0.407467	0.419584	0.683458	0.793149	0.0461818	0.0658338	0.217136	0.0566603	3.67e-05	9.18e-05	0	0	0	0	0	0	0	0	5.51e-05	1.84e-05	0	0	0	0	0	0	0	0	0	0.00278248	0	0	0	0	0	0	0.000350242	0.000544821	0.000175121	0	0	0	7.78e-05	0
g-Lachnospiraceae_ND3007_group	genus	NA	NA	NA	0.374063	0.465606	Inf	NA	NA	NA	0.342782	0.441256	0	0	0	0	0	0	0	0	0	0	0	0	0	0	0	0	0	0	0	0	0	0	0	0	0	0	0	0	0	0	0.000175121	0	0	0	0	0	0
g-Lachnospiraceae_NK4A136_group	genus	0.000262801	0.00783397	0.0166227	0.000287947	0.0114862	0.0703547	0.00123406	0.0174002	0.117132	0.000262801	0.0045443	0.0276748	0.00253369	0.00694011	0.00295597	0.00244189	0.00332317	0.00121177	0.00145045	0.00343334	0.0452943	0.000165241	0	3.67e-05	0.000330481	9.18e-05	0.000605883	5.51e-05	0	0	0	0.0132508	0.00323001	0.0795828	0.0842527	0.158173	0.0515051	0.051544	0.139124	0.0134065	0.00982624	0.00083669	0.00677135	0.01292	0.00256844	0.00299652	0.00249061	0.00241278
g-Lachnospiraceae_UCG-001	genus	NA	NA	NA	0.374063	0.465606	0	0.374063	0.517087	0	NA	NA	NA	0	0	0	0	0	0	0	0	0	0	0	0	0	0	0	0	0	0	0	0	0.000311326	0	0	0	0	0	0	0	0	0	0	0	0	0	0	0
g-Lachnospiraceae_UCG-006	genus	0.400011	0.477768	1.41431	0.010286	0.0680611	3.53603	0.623601	0.748322	0.190345	0.00105348	0.00747375	0.0761323	9.18e-05	0.000422282	0.000146881	3.67e-05	0.000312121	0	9.18e-05	9.18e-05	9.18e-05	0.000440642	0	0	0	0	0.00119341	0.000238681	0.000146881	0	0	0.000272411	0.000583737	0	0	0.00083669	3.89e-05	0.00431965	0.000700485	0	0.00179013	0.00128422	0.000933979	0.000972895	0.00535092	0.00309381	0.00696593	0.000233495
g-Lachnospiraceae_XPB1014_group	genus	NA	NA	NA	0.374063	0.465606	0	0.374063	0.517087	0	NA	NA	NA	0	0	0	0	0	0	0	0	0	0	0	0	0	0	0	0	0	0	0	0	0	0	0	0	0	0	9.73e-05	0	0	0	0	0	0	0	0	0
g-Lactobacillus	genus	0.1333	0.365534	0.649226	0.604813	0.696952	1.10392	0.0503085	0.214955	1.53171	0.719695	0.760127	0.900819	0.388407	0.161091	0.349704	0.246851	0.308908	0.342103	0.444185	0.607058	0.242628	0.520839	0.332299	0.285077	0.00826203	0.144751	0.191092	0.440862	0.289483	0.000789483	0.0162303	0.167319	0.0364057	0.334365	0.240714	0.124453	0.0993715	0.278734	0.185628	0.55097	0.357578	0.128772	0.0705349	0.346487	0.140214	0.379196	0.10875	0.255113
g-Lactococcus	genus	0.00125283	0.0151636	Inf	0.000158151	0.0114862	Inf	NA	NA	NA	0.34711	0.441256	4.99134	0	0	0	0	0	0	0	0	0	0.000881284	0.000789483	0.00108325	0	0.0177358	0.0162487	0.00115668	0.00411266	0.000293761	0	0	0	0	0	0	0	0	0	0	0.00118693	0.000389158	0.000175121	0.000116747	0.000194579	0.000175121	0.000933979	0.00433911
g-Leifsonia	genus	0.00242508	0.0184431	29.9943	1	1	1.59983	0.33208	0.517087	3.39713	0.000576702	0.00557308	63.691	0	0	0	0	0	1.84e-05	0	0.000257041	5.51e-05	7.34e-05	0.000220321	0.00011016	0.00609555	7.34e-05	0.000165241	0.000183601	7.34e-05	0.0038189	0.000201961	0	0	0	0	0	0	0	0	9.73e-05	0.000155663	0	0	0	0	0	0	0
g-Levilactobacillus	genus	NA	NA	NA	0.374063	0.465606	Inf	NA	NA	NA	0.342782	0.441256	0	0	0	0	0	0	0	0	0	0	0	0	0	0	0	0	0	0	0	0	0	0	0	0	0	0	0	0	0	5.84e-05	0	0	0	0	0	0	0
g-Ligilactobacillus	genus	0.211024	0.474805	3.20014	0.00803887	0.0564635	4.53221	0.00469675	0.0413901	4.66993	0.182316	0.43975	3.29738	0.00648111	0.00980428	0.00168913	0.00572834	0.0140271	0.00403922	0.0180663	0.00941872	0.0111629	0.00706863	0.0109977	0.0259979	0.000146881	0.0539419	0.0591195	0.0108324	0.0298168	0	0.0880182	0.00256844	0.00107018	0.00717997	0	0.00171229	0	7.78e-05	0.00169284	0.00291868	0.0139319	0.00830853	0.00200416	0.00173175	0.00247115	0.00733563	0.0100208	0.0288755
g-Limosilactobacillus	genus	0.0919275	0.272472	0.0972467	0.169327	0.462514	Inf	0.0338606	0.163734	Inf	0.440576	0.481559	0.154319	3.67e-05	0	0	0	0.000201961	0	0.000183601	0	0.000257041	0	0	7.34e-05	0	0	0	0	0	0	0	0	0	0	0	0	0	0	0	0	0	0	0	0	0	0	0.000136205	0.000291869
g-Listeria	genus	0.399075	0.477768	Inf	NA	NA	NA	NA	NA	NA	0.399075	0.441256	Inf	0	0	0	0	0	0	0	0	0	0	0	0	0	0	0	0	0	0	0.00176257	0	0	0	0	0	0	0	0	0	0	0	0	0	0	0	0	0
g-Lysinibacillus	genus	NA	NA	NA	0.374063	0.465606	Inf	NA	NA	NA	0.342782	0.441256	0	0	0	0	0	0	0	0	0	0	0	0	0	0	0	0	0	0	0	0	0	0	0	0	0	0	0	0	0	0.000116747	0	0	0	0	0	0	0
g-Lysobacter	genus	NA	NA	NA	0.374063	0.465606	0	0.374063	0.517087	0	NA	NA	NA	0	0	0	0	0	0	0	0	0	0	0	0	0	0	0	0	0	0	0	0	0	0	0.000505905	0	0	0	0	0	0	0	0	0	0	0	0	0
g-Macrococcus	genus	NA	NA	NA	0.374063	0.465606	Inf	NA	NA	NA	0.342782	0.441256	0	0	0	0	0	0	0	0	0	0	0	0	0	0	0	0	0	0	0	0	0	0	0	0	0	0	0	0	0	7.78e-05	0	0	0	0	0	0	0
g-Marvinbryantia	genus	8.39351e-05	0.00499333	0	0.273322	0.465606	0.206896	0.0306128	0.163734	8.49234	0.342782	0.441256	0	1.84e-05	3.67e-05	1.84e-05	9.18e-05	0.000293761	9.18e-05	0.000899644	0.000679323	0.00266221	0	0	0	0	0	0	0	0	0	0	0	0.000116747	0	0	0	0	0	0.000116747	0.000330784	0	0	0	0	0	0	0	0.000116747
g-Massilia	genus	0.399075	0.477768	Inf	NA	NA	NA	NA	NA	NA	0.399075	0.441256	Inf	0	0	0	0	0	0	0	0	0	0	0	0	1.84e-05	0	0	0	0	0	0	0	0	0	0	0	0	0	0	0	0	0	0	0	0	0	0	0
g-Megamonas	genus	NA	NA	NA	0.374063	0.465606	Inf	NA	NA	NA	0.342782	0.441256	0	0	0	0	0	0	0	0	0	0	0	0	0	0	0	0	0	0	0	0	0	0	0	0	0	0	0	0	0	0	0	0	0	0	3.89e-05	0	0
g-Methylobacterium-Methylorubrum	genus	0.342782	0.477768	0	NA	NA	NA	0.374063	0.517087	Inf	NA	NA	NA	0	0	0	0	0	0	0	3.67e-05	0	0	0	0	0	0	0	0	0	0	0	0	0	0	0	0	0	0	0	0	0	0	0	0	0	0	0	0
g-Methylonatrum	genus	0.0970343	0.272472	27.7885	0.374063	0.465606	0	0.0583319	0.2384	10.06	0.00125283	0.00779943	Inf	0	0	1.84e-05	0	0	7.34e-05	3.67e-05	0.000238681	0.000220321	1.84e-05	0.000183601	0.000146881	0.00706863	0.000550802	0.000862924	0	9.18e-05	0.00921676	0	0	0	0	0	0	0	0	5.84e-05	0	0	0	0	0	0	0	0	0
g-Monoglobus	genus	0.0073351	0.040867	0.133783	0.0456763	0.204159	0.0198582	0.787295	0.863881	0.198086	1	1	1.33449	0.00011016	0.000495722	5.51e-05	0.000128521	0.000220321	0	0	0.000514082	0.00119341	0	0	0	0.000403922	0	0	0	0	0	0	0.000933979	0.000214037	0	0.00622653	0	0	0	0.00198471	0.00435857	0	0	0.000272411	0	0	0	0	0
g-Mucispirillum	genus	0.269272	0.477768	0.73626	0.131112	0.437108	3.4045	0.145666	0.385083	0.0358855	0.00208321	0.0111215	0.00776064	0	0	5.51e-05	0	0	0	5.51e-05	0	0.000697683	0	7.34e-05	9.18e-05	9.18e-05	0	0.000220321	0	0.000146881	3.67e-05	0	0.00136205	0.00431965	0.00237386	0	0.014321	0	0	0.000136205	0	0.000330784	0.000194579	0.0195163	0.0098457	0.0412508	0.00373592	5.84e-05	0.000194579
g-Muribaculum	genus	0.00161193	0.0184281	0.0464363	0.0256235	0.145364	0.0291542	0.0764716	0.26244	0.192536	0.0505614	0.17935	0.306669	0.000367202	0	0.000807843	0.000403922	0.000183601	0.000440642	0.000183601	0.000367202	0.00187273	0	0	0	0.000220321	0	1.84e-05	0	0	0	0	0.0048061	0.00398887	0.00661569	0.00130368	0.00140097	0	0	0.00433911	0.00157609	0	5.84e-05	0	5.84e-05	9.73e-05	1.95e-05	0.000214037	0
g-Mycobacterium	genus	NA	NA	NA	0.374063	0.465606	0	0.374063	0.517087	0	NA	NA	NA	0	0	0	0	0	0	0	0	0	0	0	0	0	0	0	0	0	0	0	0	0	0	0	0	0	0	0	0.000175121	0	0	0	0	0	0	0	0
g-Mycoplasma	genus	0.399075	0.477768	Inf	NA	NA	NA	NA	NA	NA	0.399075	0.441256	Inf	0	0	0	0	0	0	0	0	0	0	0	0	0	0	0	0	0	0	0.00148717	0	0	0	0	0	0	0	0	0	0	0	0	0	0	0	0	0
g-Neisseria	genus	0.192976	0.439834	Inf	0.374063	0.465606	Inf	NA	NA	NA	0.562983	0.611797	18.2657	0	0	0	0	0	0	0	0	0	0	0	0	0	0	0	0	0	0.000257041	0.000532442	0	0	0	0	0	0	0	0	0	0	0	0	0	0	0	0	3.89e-05
g-Nesterenkonia	genus	0.399023	0.477768	29.0909	NA	NA	NA	0.169327	0.385083	Inf	0.0449674	0.162096	Inf	0	0	1.84e-05	0	0	0	0	3.67e-05	0	0	1.84e-05	0	0.000348841	0	0	1.84e-05	0	0.00139537	0	0	0	0	0	0	0	0	0	0	0	0	0	0	0	0	0	0
g-Nitriliruptor	genus	0.399075	0.477768	Inf	NA	NA	NA	NA	NA	NA	0.399075	0.441256	Inf	0	0	0	0	0	0	0	0	0	0	0	0	0.000146881	0	0	0	0	0	0	0	0	0	0	0	0	0	0	0	0	0	0	0	0	0	0	0
g-NK4A214_group	genus	1	1	0.9	0.169327	0.462514	0	0.496769	0.633887	0.0556306	0.399075	0.441256	Inf	0	0	0	0	0	1.84e-05	0	0	0	0	0	1.84e-05	0	0	0	0	0	0	0	7.78e-05	0.000252953	0	0	0	0	0	0	0	0	0	0	0	0	0	0	0
g-Nocardioides	genus	0.192976	0.439834	Inf	0.374063	0.465606	0	0.374063	0.517087	0	0.192976	0.43975	Inf	0	0	0	0	0	0	0	0	0	0	0	0	0	0	0	0	0	7.34e-05	0.000146881	0	0	0	0	0	0	0	0	0.000136205	0	0	0	0	0	0	0	0
g-Odoribacter	genus	0.0259684	0.0959466	0.0514003	0.666475	0.744735	0.373701	0.0124763	0.0902133	0.0118328	0.000122435	0.0045443	0.00162753	0.000275401	0.000146881	0.000312121	0.000183601	0	0	0	0	0.000367202	0	0	0	0	0	7.34e-05	0	0	0	0	0.0101376	0.0281556	0.0128617	0.0464849	0.000116747	0.000622653	0	0.00136205	0.0088728	0.00328839	0.00472827	0.00953437	0.00461152	0.00447532	0.00743292	0.00256844	0.000564279
g-Oscillibacter	genus	0.887209	0.959802	0.239989	0.0609603	0.253286	1.61352	0.382955	0.526547	0.102558	0.0016814	0.00972624	0.015254	0	0	0	0	0.000146881	7.34e-05	0	0	0.000605883	0	0	1.84e-05	0	0	5.51e-05	7.34e-05	7.34e-05	0	0	0.000136205	5.84e-05	0	0	0.00644057	0	0	0.00130368	0.000116747	0.00237386	0.00122585	0.00402779	0.00175121	0.000661569	0.0003697	0.000603195	0
g-P3OB-42	genus	0.399075	0.477768	Inf	NA	NA	NA	NA	NA	NA	0.399075	0.441256	Inf	0	0	0	0	0	0	0	0	0	0	0	0	0	0	0	0	0	1.84e-05	0	0	0	0	0	0	0	0	0	0	0	0	0	0	0	0	0	0
g-Paenibacillus	genus	0.399075	0.477768	Inf	NA	NA	NA	NA	NA	NA	0.399075	0.441256	Inf	0	0	0	0	0	0	0	0	0	0	0	0	0	0	0	0	0	0.000459002	0	0	0	0	0	0	0	0	0	0	0	0	0	0	0	0	0	0
g-Paeniclostridium	genus	NA	NA	NA	0.374063	0.465606	Inf	NA	NA	NA	0.342782	0.441256	0	0	0	0	0	0	0	0	0	0	0	0	0	0	0	0	0	0	0	0	0	0	0	0	0	0	0	0	0	5.84e-05	0	0	0	0	0	0	0
g-Paludicola	genus	0.145674	0.38736	0	0.264632	0.465606	0.160455	0.855691	0.911462	0.0135183	0.0034856	0.0170206	0	0	0	3.67e-05	0	0	0	0	0	5.51e-05	0	0	0	0	0	0	0	0	0	0	0	0	0	0.00612924	0	0	0	0.000661569	0	3.89e-05	0	0	0.000116747	0.000408616	3.89e-05	0.000389158	0
g-Parabacteroides	genus	0.652798	0.716037	1.79961	0.183051	0.465606	0.983768	0.0354177	0.163734	0.00201533	0.000223972	0.0045443	0.00368664	0	0	0	0	0	0	0	0	9.18e-05	0	0	7.34e-05	0	0	0.00011016	0	0	0	0	0.000622653	0.0102738	0.00105073	0	0.0262487	0	0	0.00735509	0	0.00175121	0.00317164	0.0149631	9.73e-05	0.0148658	0.00194579	0.00336622	0.00301598
g-Parasutterella	genus	0.399075	0.477768	Inf	NA	NA	NA	NA	NA	NA	0.399075	0.441256	Inf	0	0	0	0	0	0	0	0	0	0	0	0	0	0	0	0	0	0	0.00552638	0	0	0	0	0	0	0	0	0	0	0	0	0	0	0	0	0
g-Parvibacter	genus	0.000122435	0.00613925	0.00168343	0.0018486	0.0303373	0	0.000569872	0.0114789	12.3794	0.399075	0.441256	Inf	0.00205633	0.00637095	0.0049205	0.0179194	0.00326809	0.0317997	0.0051959	0.00413102	0.00286417	0	0	0.000146881	0	0	0	0	0	0	0	0.00251007	0.000758858	0.00142043	0	0.000194579	0.000428074	0	0.000642111	0.000389158	0	0	0	0	0	0	0	0
g-Pediococcus	genus	NA	NA	NA	0.374063	0.465606	Inf	NA	NA	NA	0.342782	0.441256	0	0	0	0	0	0	0	0	0	0	0	0	0	0	0	0	0	0	0	0	0	0	0	0	0	0	0	0	0	5.84e-05	0	0	0	0	0	0	0
g-Pedobacter	genus	0.399075	0.477768	Inf	NA	NA	NA	NA	NA	NA	0.399075	0.441256	Inf	0	0	0	0	0	0	0	0	0	0	0	0	9.18e-05	0	0	0	0	0	0	0	0	0	0	0	0	0	0	0	0	0	0	0	0	0	0	0
g-Peptoclostridium	genus	NA	NA	NA	0.496242	0.603074	0.166952	0.168589	0.385083	0	0.342782	0.441256	0	0	0	0	0	0	0	0	0	0	0	0	0	0	0	0	0	0	0	0	0	0	5.84e-05	5.84e-05	0	0	0	0	0	1.95e-05	0	0	0	0	0	0	0
g-Peptococcus	genus	1	1	3.59022	0.00554567	0.0454437	10.3329	0.496769	0.633887	0.0787992	0.000793748	0.00678294	0.0273793	0	0	0	0	0	0	0	1.84e-05	0	0	0	0	0	0	7.34e-05	0	0	0	0	0	0	0	0	0	9.73e-05	0	0.000136205	0	0.000252953	0.000505905	0.000175121	0.000622653	0.000603195	9.73e-05	3.89e-05	0
g-Phreatobacter	genus	0.342782	0.477768	0	NA	NA	NA	0.374063	0.517087	Inf	NA	NA	NA	0	0	0	0	0	0	0	1.84e-05	0	0	0	0	0	0	0	0	0	0	0	0	0	0	0	0	0	0	0	0	0	0	0	0	0	0	0	0
g-Polaromonas	genus	0.399075	0.477768	Inf	NA	NA	NA	NA	NA	NA	0.399075	0.441256	Inf	0	0	0	0	0	0	0	0	0	0	0	0	0	0	0	0	0	0	0.00223993	0	0	0	0	0	0	0	0	0	0	0	0	0	0	0	0	0
g-Prevotella	genus	NA	NA	NA	0.374063	0.465606	0	0.374063	0.517087	0	NA	NA	NA	0	0	0	0	0	0	0	0	0	0	0	0	0	0	0	0	0	0	0	0	0	0	0	0.000136205	0	0	0	0	0	0	0	0	0	0	0	0
g-Prevotella_7	genus	0.399075	0.477768	Inf	NA	NA	NA	NA	NA	NA	0.399075	0.441256	Inf	0	0	0	0	0	0	0	0	0	0	0	0	0	0	3.67e-05	0	0	0	0	0	0	0	0	0	0	0	0	0	0	0	0	0	0	0	0	0
g-Prevotella_9	genus	NA	NA	NA	0.169327	0.462514	Inf	NA	NA	NA	0.145674	0.388464	0	0	0	0	0	0	0	0	0	0	0	0	0	0	0	0	0	0	0	0	0	0	0	0	0	0	0	0	0	0.00046699	9.73e-05	0	0	0	0	0	0
g-Prevotellaceae_UCG-001	genus	NA	NA	NA	0.374063	0.465606	0	0.374063	0.517087	0	NA	NA	NA	0	0	0	0	0	0	0	0	0	0	0	0	0	0	0	0	0	0	0	0	0	0	0	0.000291869	0	0	0	0	0	0	0	0	0	0	0	0
g-Pseudomonas	genus	0.00732046	0.040867	49.7911	NA	NA	NA	0.077243	0.26244	Inf	0.000410321	0.00515563	Inf	0	0	0	0	0	1.84e-05	0	9.18e-05	0.00011016	7.34e-05	0.000367202	3.67e-05	0.000275401	0.00644439	0.000367202	0	1.84e-05	0.00354349	0.00106489	0	0	0	0	0	0	0	0	0	0	0	0	0	0	0	0	0
g-Pseudonocardia	genus	0.399075	0.477768	Inf	NA	NA	NA	NA	NA	NA	0.399075	0.441256	Inf	0	0	0	0	0	0	0	0	0	0	0	0	1.84e-05	0	0	0	0	0	0	0	0	0	0	0	0	0	0	0	0	0	0	0	0	0	0	0
g-Psychrobacter	genus	0.0203948	0.0830431	Inf	NA	NA	NA	NA	NA	NA	0.0203948	0.0852051	Inf	0	0	0	0	0	0	0	0	0	7.34e-05	0	5.51e-05	0	0.000146881	0	0	5.51e-05	0	0.000899644	0	0	0	0	0	0	0	0	0	0	0	0	0	0	0	0	0
g-Ralstonia	genus	0.0011386	0.0142732	332.416	0.00480135	0.0443096	0.0342595	0.00346569	0.0315266	0.0223212	0.00140848	0.00840616	216.581	0	9.18e-05	0	0	0	1.84e-05	0	0.000165241	0.000257041	7.34e-05	0.000826204	0.000128521	0.0111629	0.00660963	0.00161569	0.000569162	0.000312121	0.0244189	0.150957	0.000194579	0.000350242	0.00359971	0.00550659	0	0.00753021	0.00468936	0.00046699	0.00151772	0.000622653	0.000175121	0	0	1.95e-05	0	0	0
g-Rhodococcus	genus	NA	NA	NA	0.374063	0.465606	0	0.374063	0.517087	0	NA	NA	NA	0	0	0	0	0	0	0	0	0	0	0	0	0	0	0	0	0	0	0	0	0	0	0	0	0	0	0	0.000311326	0	0	0	0	0	0	0	0
g-Rikenella	genus	0.000511075	0.00896937	0.00983741	0.297326	0.465606	4.57163	0.386508	0.526547	0.661906	0.000270163	0.0045443	0.00142431	0.00157897	0.000752763	0.00324973	0.0167995	0.000771123	0.00235009	0.000146881	7.34e-05	0.00115668	0	0	0	9.18e-05	0	1.84e-05	0	0.000183601	0	0	0.00389158	0.00568171	0.0014788	0.00217928	0.0065184	5.84e-05	0	0.00770533	0.0130952	0.00496176	0.112875	0.00546767	0.0387796	0.0100403	0.00202362	0.00243224	0.000175121
g-Rikenellaceae_RC9_gut_group	genus	0.0406349	0.143013	0.168663	0.109181	0.392785	1.88333	0.466761	0.604351	0.167742	0.00022091	0.0045443	0.0150223	0	7.34e-05	0	0.000183601	3.67e-05	0.000165241	1.84e-05	0	0.00011016	3.67e-05	0	7.34e-05	0	0	0	0	0	0	0	0.00196525	0.000194579	0	0	0.000895064	0	0	0.000136205	0.000311326	3.89e-05	0.0007394	0.000953437	0.000953437	0.00217928	0.00122585	0.000136205	0.000136205
g-Romboutsia	genus	0.000424061	0.00783397	2280.62	0.000161001	0.0114862	Inf	0.077243	0.26244	Inf	0.356232	0.441256	2.00463	0	0	0	1.84e-05	0	0.000257041	0	0.000165241	0	0.0800867	0.165461	0.0193515	0.000293761	0.108655	0.135626	0.280395	0.318547	3.67e-05	0.00824368	0	0	0	0	0	0	0	0	0	0.0411535	0.103146	0.0013426	0.0018485	0.00564279	0.0374759	0.098457	0.212072
g-Roseburia	genus	0.148862	0.392862	5.96029	0.677564	0.754269	0.794395	0.715948	0.816441	0.233696	0.130706	0.361363	1.7534	1.84e-05	0.000146881	0.000238681	3.67e-05	0.000183601	0.000257041	9.18e-05	0	0	5.51e-05	0	0	9.18e-05	0	0	5.51e-05	0	0	0.00624243	3.89e-05	0.00122585	0	0	0.00212091	0	0	0.000778316	0	0.000428074	0	0.000155663	0.000252953	0.000544821	0.00171229	0.000214037	0
g-Rubellimicrobium	genus	NA	NA	NA	0.374063	0.465606	0	0.374063	0.517087	0	NA	NA	NA	0	0	0	0	0	0	0	0	0	0	0	0	0	0	0	0	0	0	0	0	0	0	0	0	0	0	0	0.00177067	0	0	0	0	0	0	0	0
g-Rubrobacter	genus	0.399075	0.477768	Inf	NA	NA	NA	NA	NA	NA	0.399075	0.441256	Inf	0	0	0	0	0	0	0	0	0	0	0	0	0	0	0	0	0	0.000220321	0	0	0	0	0	0	0	0	0	0	0	0	0	0	0	0	0	0
g-Ruminococcus	genus	0.00222043	0.0184431	0.0582586	0.00825594	0.0566396	0.0175706	0.249773	0.517087	0.209518	0.655869	0.700587	0.694698	5.51e-05	0.000587522	0.000165241	0	0.00115668	0.000183601	0.000220321	9.18e-05	9.18e-05	0	0	0	7.34e-05	0	1.84e-05	0	3.67e-05	3.67e-05	0	0.000136205	0.000564279	0.00431965	0	0.00416399	0.000350242	0	0.000895064	0.00175121	0.000175121	0	0	0	3.89e-05	0	0	0
g-Saccharospirillum	genus	0.192976	0.439834	Inf	NA	NA	NA	NA	NA	NA	0.192976	0.43975	Inf	0	0	0	0	0	0	0	0	0	0	0	0	0.000257041	0	0	0	0	0.000697683	0	0	0	0	0	0	0	0	0	0	0	0	0	0	0	0	0	0
g-Salinarimonas	genus	0.0947256	0.272472	Inf	NA	NA	NA	NA	NA	NA	0.0947256	0.265797	Inf	0	0	0	0	0	0	0	0	0	0	0	0	0.000403922	9.18e-05	0	0	0	3.67e-05	0	0	0	0	0	0	0	0	0	0	0	0	0	0	0	0	0	0
g-Salipaludibacillus	genus	0.399075	0.477768	Inf	NA	NA	NA	NA	NA	NA	0.399075	0.441256	Inf	0	0	0	0	0	0	0	0	0	0	0	0	0	0	7.34e-05	0	0	0	0	0	0	0	0	0	0	0	0	0	0	0	0	0	0	0	0	0
g-Serratia	genus	0.126405	0.349355	108.664	NA	NA	NA	0.374063	0.517087	Inf	0.0449674	0.162096	Inf	0	0	1.84e-05	0	0	0	0	0	0	0	0.000165241	0	0	0	0.000165241	0	0	0.000238681	0.00165241	0	0	0	0	0	0	0	0	0	0	0	0	0	0	0	0	0
g-Sphingomonas	genus	NA	NA	NA	0.374063	0.465606	0	0.374063	0.517087	0	NA	NA	NA	0	0	0	0	0	0	0	0	0	0	0	0	0	0	0	0	0	0	0	0	0	0	0	0	0	0.00846419	0	0	0	0	0	0	0	0	0	0
g-Staphylococcus	genus	0.406495	0.480403	1.29219	1	1	0.602948	0.15969	0.385083	4.96773	0.0276501	0.10718	10.6465	0	0	0.00587523	0.000128521	0.000257041	0.000220321	0	0	9.18e-05	0	0	1.84e-05	5.51e-05	0.00258877	0.00154225	1.84e-05	0.00460838	0.000348841	0.000257041	3.89e-05	0	0	0	0	0.00128422	0	0	0	0	0	0	0	0.000194579	0	0.000603195	0
g-Stenotrophomonas	genus	0.302484	0.477768	15973.6	NA	NA	NA	0.374063	0.517087	Inf	0.0947256	0.265797	Inf	0	0	1.84e-05	0	0	0	0	0	0	9.18e-05	0	0	1.84e-05	0	0	0	0	0	0.326461	0	0	0	0	0	0	0	0	0	0	0	0	0	0	0	0	0
g-Stomatobaculum	genus	NA	NA	NA	0.374063	0.465606	Inf	NA	NA	NA	0.342782	0.441256	0	0	0	0	0	0	0	0	0	0	0	0	0	0	0	0	0	0	0	0	0	0	0	0	0	0	0	0	0	0	0	0	0	0	0	1.95e-05	0
g-Streptococcus	genus	0.00462785	0.0297434	51.8383	0.00619329	0.0480795	9.10024	0.0349299	0.163734	6.79367	0.0112616	0.0486706	38.6992	9.18e-05	3.67e-05	0.000128521	0	0.000146881	0	0	0.000605883	0.000312121	0.000477362	0.000752763	0.000679323	0	0.0117137	0.0134029	0.000605883	0.0038189	0.000477362	0.0442111	0	0	0	0	0	0	0	0	0.000194579	5.84e-05	0.000233495	5.84e-05	0	9.73e-05	3.89e-05	0.000992353	0.000116747
g-Subdoligranulum	genus	NA	NA	NA	0.374063	0.465606	Inf	NA	NA	NA	0.342782	0.441256	0	0	0	0	0	0	0	0	0	0	0	0	0	0	0	0	0	0	0	0	0	0	0	0	0	0	0	0	0	0.000408616	0	0	0	0	0	0	0
g-Succinivibrio	genus	0.399075	0.477768	Inf	NA	NA	NA	NA	NA	NA	0.399075	0.441256	Inf	0	0	0	0	0	0	0	0	0	0	0	0	0	0	0	0	0	9.18e-05	0	0	0	0	0	0	0	0	0	0	0	0	0	0	0	0	0	0
g-SWB02	genus	0.399075	0.477768	Inf	NA	NA	NA	NA	NA	NA	0.399075	0.441256	Inf	0	0	0	0	0	0	0	0	0	0	0	0	0	0	0	0	0	0	0.000679323	0	0	0	0	0	0	0	0	0	0	0	0	0	0	0	0	0
g-Terrimonas	genus	0.192976	0.439834	Inf	NA	NA	NA	NA	NA	NA	0.192976	0.43975	Inf	0	0	0	0	0	0	0	0	0	0	0	0	0	0	1.84e-05	0	0	0.000165241	0	0	0	0	0	0	0	0	0	0	0	0	0	0	0	0	0	0
g-Tissierella	genus	0.399075	0.477768	Inf	NA	NA	NA	NA	NA	NA	0.399075	0.441256	Inf	0	0	0	0	0	0	0	0	0	0	0	0	0	1.84e-05	0	0	0	0	0	0	0	0	0	0	0	0	0	0	0	0	0	0	0	0	0	0
g-Tumebacillus	genus	0.399075	0.477768	Inf	NA	NA	NA	NA	NA	NA	0.399075	0.441256	Inf	0	0	0	0	0	0	0	0	0	0	0	0	0	0	0	7.34e-05	0	0	0	0	0	0	0	0	0	0	0	0	0	0	0	0	0	0	0	0
g-Turicibacter	genus	0.000223972	0.00783397	0.00595939	0.000161001	0.0114862	0	0.161497	0.385083	2.85383	0.192976	0.43975	Inf	0.000642603	0.0442294	0.0112914	0.00271729	0.00815187	0.00431462	0.0045533	0.0199941	0.0288804	0	0	0	0.000679323	0	0.000146881	0	0	0	0	0.00632382	0.00972895	0.000486448	0.00143988	0.00274356	0.00949546	0.00348297	0.00941763	0.000603195	0	0	0	0	0	0	0	0
g-Tuzzerella	genus	NA	NA	NA	0.000574174	0.0188202	Inf	NA	NA	NA	0.000328048	0.00493384	0	0	0	0	0	0	0	0	0	0	0	0	0	0	0	0	0	0	0	0	0	0	0	0	0	0	0	0	0	0	0.000116747	0.000875606	0.000136205	0.0003697	0.000214037	0.000136205	5.84e-05
g-UBA1819	genus	0.938959	0.998711	0.599456	0.539035	0.649042	0.600022	0.225353	0.492633	0.0471955	0.00818096	0.0389372	0.047151	0	0	0	0	0	0	5.51e-05	0	0	0	0	0	0	0	0	3.67e-05	0	0	0	0	9.73e-05	0	0	0.000933979	0	0	0	0.000136205	0.000408616	0	3.89e-05	0	3.89e-05	5.84e-05	9.73e-05	0
g-UCG-003	genus	0.342782	0.477768	0	0.683458	0.755132	0.650026	1	1	1.41537	0.145674	0.388464	0	0	0	0	0	0	0	0	0	0.000550802	0	0	0	0	0	0	0	0	0	0	0	0	0	0	0	0	0	0.000389158	0	0	0	0	0.000155663	0	0	0	0
g-UCG-005	genus	0.954279	1	0.9	0.919944	0.959008	0.162753	0.434059	0.574913	0.0877989	0.298438	0.441256	0.485516	0	1.84e-05	0	0	0	0	0	0	0.000128521	0	0	1.84e-05	0	0	0	0	0	0.000128521	0	0	0.000233495	0	0	0.00128422	0	0	0.000155663	0	3.89e-05	0	3.89e-05	0.000116747	0	7.78e-05	0	0
g-UCG-009	genus	NA	NA	NA	0.429873	0.528385	0.499974	0.169327	0.385083	0	0.0254767	0.102401	0	0	0	0	0	0	0	0	0	0	0	0	0	0	0	0	0	0	0	0	5.84e-05	0	0	0	0.00107018	0	0	0	0	3.89e-05	0.000116747	0.000291869	0.000116747	0	0	0	0
g-unidentified_[Eubacterium]_coprostanoligenes_group	genus	0.399075	0.477768	Inf	NA	NA	NA	NA	NA	NA	0.399075	0.441256	Inf	0	0	0	0	0	0	0	0	0	0	0	0	0	0	3.67e-05	0	0	0	0	0	0	0	0	0	0	0	0	0	0	0	0	0	0	0	0	0
g-unidentified_Chloroplast	genus	0.399075	0.477768	Inf	0.374063	0.465606	Inf	NA	NA	NA	0.938959	0.961985	0.268175	0	0	0	0	0	0	0	0	0	0	0	0	0	0	0.000330481	0	0	0	0	0	0	0	0	0	0	0	0	0	0	0	0	0	0	0	0.0011091	0
g-unidentified_Lachnospiraceae	genus	0.186342	0.439834	0.126831	0.880168	0.94076	0.177486	0.560807	0.690601	0.608636	0.298749	0.441256	0.43493	0	0	0	0	0.000146881	5.51e-05	1.84e-05	7.34e-05	0.00244189	0	0	0	0	0	0.000312121	7.34e-05	0	0	0	3.89e-05	0	0	0	0.00326893	0	0	0.00118693	0	3.89e-05	0	0	0	0.000136205	0	0.000194579	0
g-unidentified_Mitochondria	genus	0.399075	0.477768	Inf	NA	NA	NA	NA	NA	NA	0.399075	0.441256	Inf	0	0	0	0	0	0	0	0	0	0	0	1.84e-05	0	0	0	0	0	0	0	0	0	0	0	0	0	0	0	0	0	0	0	0	0	0	0	0
g-unidentified_Oscillospiraceae	genus	0.00980798	0.0474191	0	0.105459	0.384079	0.276305	0.0244654	0.146793	0.0290563	0.00986171	0.0442993	0	9.18e-05	7.34e-05	0	0	0	7.34e-05	0	1.84e-05	0.000403922	0	0	0	0	0	0	0	0	0	0	0.00383321	0.00692701	0.00609032	0	0.0013426	0.000681027	0	0.00348297	0.000389158	9.73e-05	0	0.00266573	0.00217928	0	0.000136205	0	0
g-unidentified_Rhodospirillales	genus	0.00980798	0.0474191	0	0.0338606	0.161111	0	0.636955	0.757896	1.39915	NA	NA	NA	0.000257041	0	0	0.000257041	0	9.18e-05	1.84e-05	0	0.000165241	0	0	0	0	0	0	0	0	0	0	0.000136205	0.000214037	0	0	0.000116747	0	0	9.73e-05	0	0	0	0	0	0	0	0	0
g-unidentified_Ruminococcaceae	genus	0.399075	0.477768	Inf	0.159572	0.462514	0.051284	0.0139501	0.0936651	0	0.27683	0.441256	0.282906	0	0	0	0	0	0	0	0	0	0	0	0	0	0	0	7.34e-05	0	0	0	0	5.84e-05	0.00313272	0	0.000194579	0	0	0.00101181	0.000155663	0.000136205	0	0	3.89e-05	0	0	0	0
g-unidentified_Ruminococcaceae_	genus	NA	NA	NA	0.269245	0.465606	0.909915	0.169327	0.385083	0	0.00986171	0.0442993	0	0	0	0	0	0	0	0	0	0	0	0	0	0	0	0	0	0	0	0	0	0.000175121	0	0	0.00198471	0	0	0	0	0.000972895	9.73e-05	0	0	0.000116747	0	0.000525363	0
[truncated: 5 more columns]

## Sheet: Table S2
Table S2: Two-way ANOVA results for the effects of diet (normal chow vs. high-fat diet) and intestinal segments (ileum vs. colon) on microbial abundance
Taxonomy	FDR-diet	FDR-tissue	FDR-diet×tissue	Pvalue-diet	Pvalue-tissue	Pvalue-diet×tissue	NC-ileum	HFD-ileum	NC-colon	HFD-colon
p-Desulfobacterota	0.605847	0.0172694	0.0226811	0.50676	0.00322793	0.00105986	0.0260713	0.0116183	0.0238057	0.296772
p-Proteobacteria	0.448446	0.00470972	0.015688	0.167643	0.000781285	0.000435118	0.00789279	0.282496	0.00889226	0.0132508
c-Desulfovibrionia	0.605847	0.0172694	0.0226811	0.50676	0.00322793	0.00105986	0.0260713	0.0116183	0.0238057	0.296772
o-Burkholderiales	0.716716	0.000751066	0.000973282	0.651408	9.3e-05	1.36e-05	0.00200941	0.0856241	0.00455099	0.000841014
o-Corynebacteriales	0.449512	0.0582981	0.00849598	0.284264	0.0140297	0.000158803	1.22444e-05	0.00143943	0.000287547	0
o-Desulfovibrionales	0.605847	0.0172694	0.0226811	0.50676	0.00322793	0.00105986	0.0260713	0.0116183	0.0238057	0.296772
o-Micrococcales	0.0254718	0.000251382	0.0196809	0.00416596	2.7e-05	0.000663242	4.28512e-05	0.00130539	3.2431e-05	1.72959e-05
f-Burkholderiaceae	0.681864	0.131635	0.000973282	0.605997	0.0375222	1.15e-05	0.000277439	0.0196673	0.0026506	9.08082e-05
f-Comamonadaceae	0.00367347	0.000251382	0.015688	0.000506389	2.65e-05	0.000440675	5.30402e-05	0.00914148	2.3783e-05	1.51386e-05
f-Corynebacteriaceae	0.643183	0.646064	0.0375814	0.569547	0.579646	0.00229764	0	7.16003e-05	0.000233498	0
f-Desulfovibrionaceae	0.605847	0.0172694	0.0226811	0.50676	0.00322793	0.00105986	0.0260713	0.0116183	0.0238057	0.296772
f-Dietziaceae	0.0102887	7.09216e-05	0.0376837	0.00158657	6.13e-06	0.00264138	1.22444e-05	0.00136783	0	0
f-Microbacteriaceae	0.0019067	4.78268e-05	0.015688	0.00020047	3.62e-06	0.000476504	3.67268e-05	0.00110159	1.08111e-05	1.72959e-05
f-Pseudomonadaceae	0.00289155	7.43189e-06	0.0196809	0.000391846	3.99e-07	0.000735734	2.44844e-05	0.00121911	0	0
f-Rikenellaceae	0.0486658	0.00012106	0.0236918	0.00898271	1.22e-05	0.0012178	0.00338845	5.50742e-05	0.0224977	0.02397
f-[Eubacterium]_coprostanoligenes_group	1.03131e-16	0.000267325	8.23792e-05	2.41e-19	2.94e-05	5.77e-07	0.000844564	3.67e-06	0.037143	0
g-Bilophila	0.611963	0.0410607	0.0349354	0.516165	0.00892206	0.00195899	0.000106085	0	5.62117e-05	6.91947e-05
g-Corynebacterium	0.643183	0.646064	0.0375814	0.569547	0.579646	0.00229764	0	7.16003e-05	0.000233498	0
g-Delftia	0.00149248	1.83722e-05	0.0128432	0.000139484	1.24e-06	0.000270066	5.30402e-05	0.00891749	1.29719e-05	1.29719e-05
g-Dietzia	0.0102887	7.09216e-05	0.0376837	0.00158657	6.13e-06	0.00264138	1.22444e-05	0.00136783	0	0
g-GCA-900066575	0.454235	0.0993678	0.0376837	0.296102	0.0264671	0.00251604	0.000383517	2.20321e-05	0.00176635	0.00100965
g-Gordonibacter	0.000288324	0.000164803	0.00138571	2.02e-05	1.69e-05	2.27e-05	0.000714003	0	0	0
g-Lachnospiraceae_UCG-006	0.574106	0.0216524	0.0475938	0.44784	0.00414835	0.00355841	0.000142798	0.000201961	0.000750209	0.00265276
g-Leifsonia	0.0019067	4.78268e-05	0.015688	0.00020047	3.62e-06	0.000476504	3.67268e-05	0.00110159	1.08111e-05	1.72959e-05
g-Marvinbryantia	6.07252e-05	0.0647276	0.0349354	3.55e-06	0.0158794	0.00188557	0.000532449	0	6.26976e-05	1.29719e-05
g-Peptococcus	0.00935643	0.000295537	0.0375814	0.00137723	3.31e-05	0.00237079	2.04444e-06	7.34e-06	2.5945e-05	0.000268086
g-Pseudomonas	0.00289155	7.43189e-06	0.0196809	0.000391846	3.99e-07	0.000735734	2.44844e-05	0.00121911	0	0
g-Ralstonia	0.630364	0.460297	6.89581e-05	0.535925	0.292119	3.22e-07	5.91647e-05	0.0196673	0.0026506	9.08082e-05
g-Rikenella	0.0234935	5.44364e-05	0.000973282	0.0037875	4.45e-06	9.74e-06	0.00298657	2.93801e-05	0.00451207	0.0206275
g-Rikenellaceae_RC9_gut_group	0.839003	0.00244666	0.0420024	0.793917	0.000347752	0.00304223	6.5278e-05	1.101e-05	0.000389158	0.000732912
g-Tuzzerella	5.44621e-06	3.4115e-06	6.89581e-05	2.38e-07	1.2e-07	2.33e-07	0	0	0	0.000222689
g-[Eubacterium]_xylanophilum_group	0.838678	0.211253	0.0232027	0.791649	0.0691016	0.00113845	0.000414119	3.68e-06	0.000332946	0.000479963

## Sheet: Table S3
Table S3: Transkingdom network integrating the microbiota and liver transcriptomic data.
Feature 1	Feature 2	type 1	type 2	rho_ND	rho_HFD	pvalue_ND	pvalue_HFD	combined p_value	FDR	final rho
k__Bacteria;p__Firmicutes;c__Bacilli;o__Erysipelotrichales;f__Erysipelotrichaceae;g__Dubosiella;	k__Bacteria;p__Firmicutes;c__Clostridia;o__Clostridiales;f__Clostridiaceae;g__Clostridium_sensu_stricto_1;	colon	colon	0.927273	0.7	0.000317953	0.043254	0.000167705	0.129818	0.813636
k__Bacteria;p__Firmicutes;c__Clostridia;o__Peptostreptococcales-Tissierellales;f__Peptostreptococcaceae;g__Romboutsia;	ENSMUSG00000048332	colon	liver	NA	-0.966667	NA	0.000165344	0.000165344	0.129818	-0.966667
k__Bacteria;p__Firmicutes;c__Clostridia;o__Lachnospirales;f__Lachnospiraceae;g__Anaerostipes;	k__Bacteria;p__Firmicutes;c__Clostridia;o__Lachnospirales;f__Lachnospiraceae;g__Lachnospiraceae_UCG-001;	colon	colon	1	NA	0	NA	0	0	1
k__Bacteria;p__Firmicutes;c__Clostridia;o__Oscillospirales;f__Ruminococcaceae;g__[Eubacterium]_siraeum_group;	k__Bacteria;p__Bacteroidota;c__Bacteroidia;o__Bacteroidales;f__Rikenellaceae;g__Alistipes;	colon	colon	0.953983	0.495074	6.58e-05	0.1754	0.000142738	0.126245	0.724529
k__Bacteria;p__Firmicutes;c__Bacilli;o__Lactobacillales;f__Lactobacillaceae;g__Ligilactobacillus;	ENSMUSG00000023092	colon	liver	-0.945615	-0.566667	0.000117091	0.120574	0.000171791	0.129818	-0.756141
k__Bacteria;p__Firmicutes;c__Bacilli;o__Lactobacillales;f__Lactobacillaceae;g__Ligilactobacillus;	ENSMUSG00000050234	colon	liver	-0.962352	-0.216667	3.29e-05	0.580941	0.000226517	0.140398	-0.589509
k__Bacteria;p__Firmicutes;c__Clostridia;o__Oscillospirales;f__Ruminococcaceae;g__Ruminococcus;	ENSMUSG00000099556	colon	liver	0.092051	1	0.813794	0	0	0	0.546026
k__Bacteria;p__Proteobacteria;c__Alphaproteobacteria;o__Rhodobacterales;f__Rhodobacteraceae;g__Amaricoccus;	k__Bacteria;p__Actinobacteriota;c__Actinobacteria;o__Corynebacteriales;f__Nocardiaceae;g__Rhodococcus;	colon	colon	1	NA	0	NA	0	0	1
k__Bacteria;p__Proteobacteria;c__Alphaproteobacteria;o__Rhodobacterales;f__Rhodobacteraceae;g__Amaricoccus;	k__Bacteria;p__Actinobacteriota;c__Actinobacteria;o__Corynebacteriales;f__Mycobacteriaceae;g__Mycobacterium;	colon	colon	1	NA	0	NA	0	0	1
k__Bacteria;p__Proteobacteria;c__Alphaproteobacteria;o__Rhodobacterales;f__Rhodobacteraceae;g__Amaricoccus;	k__Bacteria;p__Actinobacteriota;c__Actinobacteria;o__Propionibacteriales;f__Nocardioidaceae;g__Nocardioides;	colon	colon	1	NA	0	NA	0	0	1
k__Bacteria;p__Proteobacteria;c__Alphaproteobacteria;o__Rhodobacterales;f__Rhodobacteraceae;g__Amaricoccus;	k__Bacteria;p__Proteobacteria;c__Alphaproteobacteria;o__Rhodobacterales;f__Rhodobacteraceae;g__Rubellimicrobium;	colon	colon	1	NA	0	NA	0	0	1
k__Bacteria;p__Proteobacteria;c__Alphaproteobacteria;o__Rhodobacterales;f__Rhodobacteraceae;g__Amaricoccus;	k__Bacteria;p__Proteobacteria;c__Gammaproteobacteria;o__Burkholderiales;f__Comamonadaceae;g__Delftia;	colon	colon	1	NA	0	NA	0	0	1
k__Bacteria;p__Firmicutes;c__Clostridia;o__Lachnospirales;f__Lachnospiraceae;g__Lachnoclostridium;	ENSMUSG00000054855	colon	liver	NA	-0.932337	NA	0.000248221	0.000248221	0.145669	-0.932337
k__Bacteria;p__Firmicutes;c__Clostridia;o__Peptostreptococcales-Tissierellales;f__Anaerovoracaceae;g__[Eubacterium]_nodatum_group;	k__Bacteria;p__Proteobacteria;c__Gammaproteobacteria;o__Nitrococcales;f__unidentified_Nitrococcales;g__Methylonatrum;	colon	colon	1	NA	0	NA	0	0	1
k__Bacteria;p__Firmicutes;c__Clostridia;o__Peptostreptococcales-Tissierellales;f__Anaerovoracaceae;g__[Eubacterium]_nodatum_group;	k__Bacteria;p__Firmicutes;c__Clostridia;o__Lachnospirales;f__Lachnospiraceae;g__[Ruminococcus]_gnavus_group;	colon	colon	1	NA	0	NA	0	0	1
k__Bacteria;p__Firmicutes;c__Clostridia;o__Peptostreptococcales-Tissierellales;f__Anaerovoracaceae;g__[Eubacterium]_nodatum_group;	k__Bacteria;p__Firmicutes;c__Clostridia;o__Lachnospirales;f__Lachnospiraceae;g__Lachnospiraceae_XPB1014_group;	colon	colon	1	NA	0	NA	0	0	1
k__Bacteria;p__Firmicutes;c__Clostridia;o__Peptostreptococcales-Tissierellales;f__Anaerovoracaceae;g__[Eubacterium]_nodatum_group;	k__Bacteria;p__Firmicutes;c__Clostridia;o__Oscillospirales;f__unidentified_Oscillospirales;g__Hydrogenoanaerobacterium;	colon	colon	1	NA	0	NA	0	0	1
k__Bacteria;p__Firmicutes;c__Clostridia;o__Peptostreptococcales-Tissierellales;f__Anaerovoracaceae;g__[Eubacterium]_nodatum_group;	k__Bacteria;p__Firmicutes;c__Clostridia;o__Oscillospirales;f__Ruminococcaceae;g__Caproiciproducens;	colon	colon	1	NA	0	NA	0	0	1
k__Bacteria;p__Firmicutes;c__Clostridia;o__Peptostreptococcales-Tissierellales;f__Anaerovoracaceae;g__[Eubacterium]_nodatum_group;	k__Bacteria;p__Firmicutes;c__Clostridia;o__Oscillospirales;f__Oscillospiraceae;g__UCG-003;	colon	colon	1	NA	0	NA	0	0	1
k__Bacteria;p__Firmicutes;c__Clostridia;o__Peptostreptococcales-Tissierellales;f__Anaerovoracaceae;g__[Eubacterium]_nodatum_group;	k__Bacteria;p__Firmicutes;c__Clostridia;o__Peptostreptococcales-Tissierellales;f__Anaerovoracaceae;g__Family_XIII_UCG-001;	colon	colon	1	NA	0	NA	0	0	1
k__Bacteria;p__Firmicutes;c__Clostridia;o__Peptostreptococcales-Tissierellales;f__Anaerovoracaceae;g__[Eubacterium]_nodatum_group;	k__Bacteria;p__Firmicutes;c__Clostridia;o__Lachnospirales;f__Lachnospiraceae;g__ASF356;	colon	colon	1	NA	0	NA	0	0	1
k__Bacteria;p__Firmicutes;c__Clostridia;o__Peptococcales;f__Peptococcaceae;g__Peptococcus;	ENSMUSG00000044938	colon	liver	1	0.0833333	0	0.843182	0	0	0.541667
k__Bacteria;p__Firmicutes;c__Clostridia;o__Peptococcales;f__Peptococcaceae;g__Peptococcus;	ENSMUSG00000070425	colon	liver	1	0.254274	0	0.509102	0	0	0.627137
k__Bacteria;p__Firmicutes;c__Bacilli;o__Lactobacillales;f__Enterococcaceae;g__Enterococcus;	ENSMUSG00000047517	colon	liver	1	0.200227	0	0.605483	0	0	0.600114
k__Bacteria;p__Firmicutes;c__Bacilli;o__Lactobacillales;f__Enterococcaceae;g__Enterococcus;	ENSMUSG00000068037	colon	liver	1	0.146059	0	0.707689	0	0	0.57303
k__Bacteria;p__Firmicutes;c__Bacilli;o__Lactobacillales;f__Enterococcaceae;g__Enterococcus;	ENSMU_novel.305	colon	liver	1	0.748554	0	0.0203173	0	0	0.874277
k__Bacteria;p__Firmicutes;c__Clostridia;o__Oscillospirales;f__Ruminococcaceae;g__Subdoligranulum;	k__Bacteria;p__Actinobacteriota;c__Actinobacteria;o__Micrococcales;f__Microbacteriaceae;g__Leifsonia;	colon	colon	NA	1	NA	0	0	0	1
k__Bacteria;p__Firmicutes;c__Clostridia;o__Oscillospirales;f__Ruminococcaceae;g__Subdoligranulum;	k__Bacteria;p__Firmicutes;c__Bacilli;o__Bacillales;f__Planococcaceae;g__Lysinibacillus;	colon	colon	NA	1	NA	0	0	0	1
k__Bacteria;p__Firmicutes;c__Clostridia;o__Oscillospirales;f__Ruminococcaceae;g__Subdoligranulum;	k__Bacteria;p__Firmicutes;c__Bacilli;o__Staphylococcales;f__Staphylococcaceae;g__Macrococcus;	colon	colon	NA	1	NA	0	0	0	1
k__Bacteria;p__Firmicutes;c__Clostridia;o__Oscillospirales;f__Ruminococcaceae;g__Subdoligranulum;	k__Bacteria;p__Firmicutes;c__Clostridia;o__Lachnospirales;f__Lachnospiraceae;g__[Eubacterium]_eligens_group;	colon	colon	NA	1	NA	0	0	0	1
k__Bacteria;p__Firmicutes;c__Clostridia;o__Oscillospirales;f__Ruminococcaceae;g__Subdoligranulum;	k__Bacteria;p__Firmicutes;c__Clostridia;o__Peptostreptococcales-Tissierellales;f__Peptostreptococcaceae;g__Paeniclostridium;	colon	colon	NA	1	NA	0	0	0	1
k__Bacteria;p__Firmicutes;c__Clostridia;o__Oscillospirales;f__Ruminococcaceae;g__Subdoligranulum;	k__Bacteria;p__Firmicutes;c__Bacilli;o__Lactobacillales;f__Lactobacillaceae;g__Levilactobacillus;	colon	colon	NA	1	NA	0	0	0	1
k__Bacteria;p__Firmicutes;c__Clostridia;o__Oscillospirales;f__Ruminococcaceae;g__Subdoligranulum;	k__Bacteria;p__Firmicutes;c__Bacilli;o__Lactobacillales;f__Lactobacillaceae;g__Pediococcus;	colon	colon	NA	1	NA	0	0	0	1
k__Bacteria;p__Firmicutes;c__Clostridia;o__Oscillospirales;f__Ruminococcaceae;g__Subdoligranulum;	k__Bacteria;p__Firmicutes;c__Bacilli;o__Bacillales;f__Bacillaceae;g__Bacillus;	colon	colon	NA	1	NA	0	0	0	1
k__Bacteria;p__Firmicutes;c__Clostridia;o__Oscillospirales;f__Ruminococcaceae;g__Subdoligranulum;	k__Bacteria;p__Bacteroidota;c__Bacteroidia;o__Flavobacteriales;f__Weeksellaceae;g__Chryseobacterium;	colon	colon	NA	1	NA	0	0	0	1
k__Bacteria;p__Firmicutes;c__Clostridia;o__Oscillospirales;f__Ruminococcaceae;g__Subdoligranulum;	k__Bacteria;p__Bacteroidota;c__Bacteroidia;o__Bacteroidales;f__Prevotellaceae;g__Alloprevotella;	colon	colon	NA	1	NA	0	0	0	1
k__Bacteria;p__Firmicutes;c__Clostridia;o__Oscillospirales;f__Ruminococcaceae;g__Subdoligranulum;	k__Bacteria;p__Bacteroidota;c__Bacteroidia;o__Flavobacteriales;f__Weeksellaceae;g__Elizabethkingia;	colon	colon	NA	1	NA	0	0	0	1
k__Bacteria;p__Actinobacteriota;c__Actinobacteria;o__Corynebacteriales;f__Nocardiaceae;g__Rhodococcus;	k__Bacteria;p__Actinobacteriota;c__Actinobacteria;o__Corynebacteriales;f__Mycobacteriaceae;g__Mycobacterium;	colon	colon	1	NA	0	NA	0	0	1
k__Bacteria;p__Actinobacteriota;c__Actinobacteria;o__Corynebacteriales;f__Nocardiaceae;g__Rhodococcus;	k__Bacteria;p__Actinobacteriota;c__Actinobacteria;o__Propionibacteriales;f__Nocardioidaceae;g__Nocardioides;	colon	colon	1	NA	0	NA	0	0	1
k__Bacteria;p__Actinobacteriota;c__Actinobacteria;o__Corynebacteriales;f__Nocardiaceae;g__Rhodococcus;	k__Bacteria;p__Proteobacteria;c__Alphaproteobacteria;o__Rhodobacterales;f__Rhodobacteraceae;g__Rubellimicrobium;	colon	colon	1	NA	0	NA	0	0	1
k__Bacteria;p__Actinobacteriota;c__Actinobacteria;o__Corynebacteriales;f__Nocardiaceae;g__Rhodococcus;	k__Bacteria;p__Proteobacteria;c__Gammaproteobacteria;o__Burkholderiales;f__Comamonadaceae;g__Delftia;	colon	colon	1	NA	0	NA	0	0	1
k__Bacteria;p__Actinobacteriota;c__Actinobacteria;o__Corynebacteriales;f__Mycobacteriaceae;g__Mycobacterium;	k__Bacteria;p__Actinobacteriota;c__Actinobacteria;o__Propionibacteriales;f__Nocardioidaceae;g__Nocardioides;	colon	colon	1	NA	0	NA	0	0	1
k__Bacteria;p__Actinobacteriota;c__Actinobacteria;o__Corynebacteriales;f__Mycobacteriaceae;g__Mycobacterium;	k__Bacteria;p__Proteobacteria;c__Alphaproteobacteria;o__Rhodobacterales;f__Rhodobacteraceae;g__Rubellimicrobium;	colon	colon	1	NA	0	NA	0	0	1
k__Bacteria;p__Actinobacteriota;c__Actinobacteria;o__Corynebacteriales;f__Mycobacteriaceae;g__Mycobacterium;	k__Bacteria;p__Proteobacteria;c__Gammaproteobacteria;o__Burkholderiales;f__Comamonadaceae;g__Delftia;	colon	colon	1	NA	0	NA	0	0	1
k__Bacteria;p__Actinobacteriota;c__Actinobacteria;o__Propionibacteriales;f__Nocardioidaceae;g__Nocardioides;	k__Bacteria;p__Proteobacteria;c__Alphaproteobacteria;o__Rhodobacterales;f__Rhodobacteraceae;g__Rubellimicrobium;	colon	colon	1	NA	0	NA	0	0	1
k__Bacteria;p__Actinobacteriota;c__Actinobacteria;o__Propionibacteriales;f__Nocardioidaceae;g__Nocardioides;	k__Bacteria;p__Proteobacteria;c__Gammaproteobacteria;o__Burkholderiales;f__Comamonadaceae;g__Delftia;	colon	colon	1	NA	0	NA	0	0	1
k__Bacteria;p__Firmicutes;c__Clostridia;o__Lachnospirales;f__Lachnospiraceae;g__Lachnospiraceae_ND3007_group;	k__Bacteria;p__Bdellovibrionota;c__Bdellovibrionia;o__Bdellovibrionales;f__Bdellovibrionaceae;g__Bdellovibrio;	colon	colon	NA	1	NA	0	0	0	1
k__Bacteria;p__Firmicutes;c__Clostridia;o__Lachnospirales;f__Lachnospiraceae;g__Lachnospiraceae_ND3007_group;	k__Bacteria;p__Proteobacteria;c__Gammaproteobacteria;o__Burkholderiales;f__Comamonadaceae;g__Acidovorax;	colon	colon	NA	1	NA	0	0	0	1
k__Bacteria;p__Actinobacteriota;c__Actinobacteria;o__Micrococcales;f__Microbacteriaceae;g__Leifsonia;	k__Bacteria;p__Firmicutes;c__Bacilli;o__Bacillales;f__Planococcaceae;g__Lysinibacillus;	colon	colon	NA	1	NA	0	0	0	1
k__Bacteria;p__Actinobacteriota;c__Actinobacteria;o__Micrococcales;f__Microbacteriaceae;g__Leifsonia;	k__Bacteria;p__Firmicutes;c__Bacilli;o__Staphylococcales;f__Staphylococcaceae;g__Macrococcus;	colon	colon	NA	1	NA	0	0	0	1
k__Bacteria;p__Actinobacteriota;c__Actinobacteria;o__Micrococcales;f__Microbacteriaceae;g__Leifsonia;	k__Bacteria;p__Firmicutes;c__Clostridia;o__Lachnospirales;f__Lachnospiraceae;g__[Eubacterium]_eligens_group;	colon	colon	NA	1	NA	0	0	0	1
k__Bacteria;p__Actinobacteriota;c__Actinobacteria;o__Micrococcales;f__Microbacteriaceae;g__Leifsonia;	k__Bacteria;p__Firmicutes;c__Clostridia;o__Peptostreptococcales-Tissierellales;f__Peptostreptococcaceae;g__Paeniclostridium;	colon	colon	NA	1	NA	0	0	0	1
k__Bacteria;p__Actinobacteriota;c__Actinobacteria;o__Micrococcales;f__Microbacteriaceae;g__Leifsonia;	k__Bacteria;p__Firmicutes;c__Bacilli;o__Lactobacillales;f__Lactobacillaceae;g__Levilactobacillus;	colon	colon	NA	1	NA	0	0	0	1
k__Bacteria;p__Actinobacteriota;c__Actinobacteria;o__Micrococcales;f__Microbacteriaceae;g__Leifsonia;	k__Bacteria;p__Firmicutes;c__Bacilli;o__Lactobacillales;f__Lactobacillaceae;g__Pediococcus;	colon	colon	NA	1	NA	0	0	0	1
k__Bacteria;p__Actinobacteriota;c__Actinobacteria;o__Micrococcales;f__Microbacteriaceae;g__Leifsonia;	k__Bacteria;p__Firmicutes;c__Bacilli;o__Bacillales;f__Bacillaceae;g__Bacillus;	colon	colon	NA	1	NA	0	0	0	1
k__Bacteria;p__Actinobacteriota;c__Actinobacteria;o__Micrococcales;f__Microbacteriaceae;g__Leifsonia;	k__Bacteria;p__Bacteroidota;c__Bacteroidia;o__Flavobacteriales;f__Weeksellaceae;g__Chryseobacterium;	colon	colon	NA	1	NA	0	0	0	1
k__Bacteria;p__Actinobacteriota;c__Actinobacteria;o__Micrococcales;f__Microbacteriaceae;g__Leifsonia;	k__Bacteria;p__Bacteroidota;c__Bacteroidia;o__Bacteroidales;f__Prevotellaceae;g__Alloprevotella;	colon	colon	NA	1	NA	0	0	0	1
k__Bacteria;p__Actinobacteriota;c__Actinobacteria;o__Micrococcales;f__Microbacteriaceae;g__Leifsonia;	k__Bacteria;p__Bacteroidota;c__Bacteroidia;o__Flavobacteriales;f__Weeksellaceae;g__Elizabethkingia;	colon	colon	NA	1	NA	0	0	0	1
k__Bacteria;p__Firmicutes;c__Bacilli;o__Bacillales;f__Planococcaceae;g__Lysinibacillus;	k__Bacteria;p__Firmicutes;c__Bacilli;o__Staphylococcales;f__Staphylococcaceae;g__Macrococcus;	colon	colon	NA	1	NA	0	0	0	1
k__Bacteria;p__Firmicutes;c__Bacilli;o__Bacillales;f__Planococcaceae;g__Lysinibacillus;	k__Bacteria;p__Firmicutes;c__Clostridia;o__Lachnospirales;f__Lachnospiraceae;g__[Eubacterium]_eligens_group;	colon	colon	NA	1	NA	0	0	0	1
k__Bacteria;p__Firmicutes;c__Bacilli;o__Bacillales;f__Planococcaceae;g__Lysinibacillus;	k__Bacteria;p__Firmicutes;c__Clostridia;o__Peptostreptococcales-Tissierellales;f__Peptostreptococcaceae;g__Paeniclostridium;	colon	colon	NA	1	NA	0	0	0	1
k__Bacteria;p__Firmicutes;c__Bacilli;o__Bacillales;f__Planococcaceae;g__Lysinibacillus;	k__Bacteria;p__Firmicutes;c__Bacilli;o__Lactobacillales;f__Lactobacillaceae;g__Levilactobacillus;	colon	colon	NA	1	NA	0	0	0	1
k__Bacteria;p__Firmicutes;c__Bacilli;o__Bacillales;f__Planococcaceae;g__Lysinibacillus;	k__Bacteria;p__Firmicutes;c__Bacilli;o__Lactobacillales;f__Lactobacillaceae;g__Pediococcus;	colon	colon	NA	1	NA	0	0	0	1
k__Bacteria;p__Firmicutes;c__Bacilli;o__Bacillales;f__Planococcaceae;g__Lysinibacillus;	k__Bacteria;p__Firmicutes;c__Bacilli;o__Bacillales;f__Bacillaceae;g__Bacillus;	colon	colon	NA	1	NA	0	0	0	1
k__Bacteria;p__Firmicutes;c__Bacilli;o__Bacillales;f__Planococcaceae;g__Lysinibacillus;	k__Bacteria;p__Bacteroidota;c__Bacteroidia;o__Flavobacteriales;f__Weeksellaceae;g__Chryseobacterium;	colon	colon	NA	1	NA	0	0	0	1
k__Bacteria;p__Firmicutes;c__Bacilli;o__Bacillales;f__Planococcaceae;g__Lysinibacillus;	k__Bacteria;p__Bacteroidota;c__Bacteroidia;o__Bacteroidales;f__Prevotellaceae;g__Alloprevotella;	colon	colon	NA	1	NA	0	0	0	1
k__Bacteria;p__Firmicutes;c__Bacilli;o__Bacillales;f__Planococcaceae;g__Lysinibacillus;	k__Bacteria;p__Bacteroidota;c__Bacteroidia;o__Flavobacteriales;f__Weeksellaceae;g__Elizabethkingia;	colon	colon	NA	1	NA	0	0	0	1
k__Bacteria;p__Proteobacteria;c__Gammaproteobacteria;o__Nitrococcales;f__unidentified_Nitrococcales;g__Methylonatrum;	k__Bacteria;p__Firmicutes;c__Clostridia;o__Lachnospirales;f__Lachnospiraceae;g__[Ruminococcus]_gnavus_group;	colon	colon	1	NA	0	NA	0	0	1
k__Bacteria;p__Proteobacteria;c__Gammaproteobacteria;o__Nitrococcales;f__unidentified_Nitrococcales;g__Methylonatrum;	k__Bacteria;p__Firmicutes;c__Clostridia;o__Lachnospirales;f__Lachnospiraceae;g__Lachnospiraceae_XPB1014_group;	colon	colon	1	NA	0	NA	0	0	1
k__Bacteria;p__Proteobacteria;c__Gammaproteobacteria;o__Nitrococcales;f__unidentified_Nitrococcales;g__Methylonatrum;	k__Bacteria;p__Firmicutes;c__Clostridia;o__Oscillospirales;f__unidentified_Oscillospirales;g__Hydrogenoanaerobacterium;	colon	colon	1	NA	0	NA	0	0	1
k__Bacteria;p__Proteobacteria;c__Gammaproteobacteria;o__Nitrococcales;f__unidentified_Nitrococcales;g__Methylonatrum;	k__Bacteria;p__Firmicutes;c__Clostridia;o__Oscillospirales;f__Ruminococcaceae;g__Caproiciproducens;	colon	colon	1	NA	0	NA	0	0	1
k__Bacteria;p__Proteobacteria;c__Gammaproteobacteria;o__Nitrococcales;f__unidentified_Nitrococcales;g__Methylonatrum;	k__Bacteria;p__Firmicutes;c__Clostridia;o__Oscillospirales;f__Oscillospiraceae;g__UCG-003;	colon	colon	1	NA	0	NA	0	0	1
k__Bacteria;p__Proteobacteria;c__Gammaproteobacteria;o__Nitrococcales;f__unidentified_Nitrococcales;g__Methylonatrum;	k__Bacteria;p__Firmicutes;c__Clostridia;o__Peptostreptococcales-Tissierellales;f__Anaerovoracaceae;g__Family_XIII_UCG-001;	colon	colon	1	NA	0	NA	0	0	1
k__Bacteria;p__Proteobacteria;c__Gammaproteobacteria;o__Nitrococcales;f__unidentified_Nitrococcales;g__Methylonatrum;	k__Bacteria;p__Firmicutes;c__Clostridia;o__Lachnospirales;f__Lachnospiraceae;g__ASF356;	colon	colon	1	NA	0	NA	0	0	1
k__Bacteria;p__Firmicutes;c__Clostridia;o__Lachnospirales;f__Lachnospiraceae;g__[Ruminococcus]_gnavus_group;	k__Bacteria;p__Firmicutes;c__Clostridia;o__Lachnospirales;f__Lachnospiraceae;g__Lachnospiraceae_XPB1014_group;	colon	colon	1	NA	0	NA	0	0	1
k__Bacteria;p__Firmicutes;c__Clostridia;o__Lachnospirales;f__Lachnospiraceae;g__[Ruminococcus]_gnavus_group;	k__Bacteria;p__Firmicutes;c__Clostridia;o__Oscillospirales;f__unidentified_Oscillospirales;g__Hydrogenoanaerobacterium;	colon	colon	1	NA	0	NA	0	0	1
k__Bacteria;p__Firmicutes;c__Clostridia;o__Lachnospirales;f__Lachnospiraceae;g__[Ruminococcus]_gnavus_group;	k__Bacteria;p__Firmicutes;c__Clostridia;o__Oscillospirales;f__Ruminococcaceae;g__Caproiciproducens;	colon	colon	1	NA	0	NA	0	0	1
k__Bacteria;p__Firmicutes;c__Clostridia;o__Lachnospirales;f__Lachnospiraceae;g__[Ruminococcus]_gnavus_group;	k__Bacteria;p__Firmicutes;c__Clostridia;o__Oscillospirales;f__Oscillospiraceae;g__UCG-003;	colon	colon	1	NA	0	NA	0	0	1
k__Bacteria;p__Firmicutes;c__Clostridia;o__Lachnospirales;f__Lachnospiraceae;g__[Ruminococcus]_gnavus_group;	k__Bacteria;p__Firmicutes;c__Clostridia;o__Peptostreptococcales-Tissierellales;f__Anaerovoracaceae;g__Family_XIII_UCG-001;	colon	colon	1	NA	0	NA	0	0	1
k__Bacteria;p__Firmicutes;c__Clostridia;o__Lachnospirales;f__Lachnospiraceae;g__[Ruminococcus]_gnavus_group;	k__Bacteria;p__Firmicutes;c__Clostridia;o__Lachnospirales;f__Lachnospiraceae;g__ASF356;	colon	colon	1	NA	0	NA	0	0	1
k__Bacteria;p__Firmicutes;c__Clostridia;o__Lachnospirales;f__Lachnospiraceae;g__Lachnospiraceae_XPB1014_group;	k__Bacteria;p__Firmicutes;c__Clostridia;o__Oscillospirales;f__unidentified_Oscillospirales;g__Hydrogenoanaerobacterium;	colon	colon	1	NA	0	NA	0	0	1
k__Bacteria;p__Firmicutes;c__Clostridia;o__Lachnospirales;f__Lachnospiraceae;g__Lachnospiraceae_XPB1014_group;	k__Bacteria;p__Firmicutes;c__Clostridia;o__Oscillospirales;f__Ruminococcaceae;g__Caproiciproducens;	colon	colon	1	NA	0	NA	0	0	1
k__Bacteria;p__Firmicutes;c__Clostridia;o__Lachnospirales;f__Lachnospiraceae;g__Lachnospiraceae_XPB1014_group;	k__Bacteria;p__Firmicutes;c__Clostridia;o__Oscillospirales;f__Oscillospiraceae;g__UCG-003;	colon	colon	1	NA	0	NA	0	0	1
k__Bacteria;p__Firmicutes;c__Clostridia;o__Lachnospirales;f__Lachnospiraceae;g__Lachnospiraceae_XPB1014_group;	k__Bacteria;p__Firmicutes;c__Clostridia;o__Peptostreptococcales-Tissierellales;f__Anaerovoracaceae;g__Family_XIII_UCG-001;	colon	colon	1	NA	0	NA	0	0	1
k__Bacteria;p__Firmicutes;c__Clostridia;o__Lachnospirales;f__Lachnospiraceae;g__Lachnospiraceae_XPB1014_group;	k__Bacteria;p__Firmicutes;c__Clostridia;o__Lachnospirales;f__Lachnospiraceae;g__ASF356;	colon	colon	1	NA	0	NA	0	0	1
k__Bacteria;p__Firmicutes;c__Bacilli;o__Staphylococcales;f__Staphylococcaceae;g__Macrococcus;	k__Bacteria;p__Firmicutes;c__Clostridia;o__Lachnospirales;f__Lachnospiraceae;g__[Eubacterium]_eligens_group;	colon	colon	NA	1	NA	0	0	0	1
k__Bacteria;p__Firmicutes;c__Bacilli;o__Staphylococcales;f__Staphylococcaceae;g__Macrococcus;	k__Bacteria;p__Firmicutes;c__Clostridia;o__Peptostreptococcales-Tissierellales;f__Peptostreptococcaceae;g__Paeniclostridium;	colon	colon	NA	1	NA	0	0	0	1
k__Bacteria;p__Firmicutes;c__Bacilli;o__Staphylococcales;f__Staphylococcaceae;g__Macrococcus;	k__Bacteria;p__Firmicutes;c__Bacilli;o__Lactobacillales;f__Lactobacillaceae;g__Levilactobacillus;	colon	colon	NA	1	NA	0	0	0	1
k__Bacteria;p__Firmicutes;c__Bacilli;o__Staphylococcales;f__Staphylococcaceae;g__Macrococcus;	k__Bacteria;p__Firmicutes;c__Bacilli;o__Lactobacillales;f__Lactobacillaceae;g__Pediococcus;	colon	colon	NA	1	NA	0	0	0	1
k__Bacteria;p__Firmicutes;c__Bacilli;o__Staphylococcales;f__Staphylococcaceae;g__Macrococcus;	k__Bacteria;p__Firmicutes;c__Bacilli;o__Bacillales;f__Bacillaceae;g__Bacillus;	colon	colon	NA	1	NA	0	0	0	1
k__Bacteria;p__Firmicutes;c__Bacilli;o__Staphylococcales;f__Staphylococcaceae;g__Macrococcus;	k__Bacteria;p__Bacteroidota;c__Bacteroidia;o__Flavobacteriales;f__Weeksellaceae;g__Chryseobacterium;	colon	colon	NA	1	NA	0	0	0	1
k__Bacteria;p__Firmicutes;c__Bacilli;o__Staphylococcales;f__Staphylococcaceae;g__Macrococcus;	k__Bacteria;p__Bacteroidota;c__Bacteroidia;o__Bacteroidales;f__Prevotellaceae;g__Alloprevotella;	colon	colon	NA	1	NA	0	0	0	1
k__Bacteria;p__Firmicutes;c__Bacilli;o__Staphylococcales;f__Staphylococcaceae;g__Macrococcus;	k__Bacteria;p__Bacteroidota;c__Bacteroidia;o__Flavobacteriales;f__Weeksellaceae;g__Elizabethkingia;	colon	colon	NA	1	NA	0	0	0	1
k__Bacteria;p__Firmicutes;c__Clostridia;o__Lachnospirales;f__Lachnospiraceae;g__[Eubacterium]_eligens_group;	k__Bacteria;p__Firmicutes;c__Clostridia;o__Peptostreptococcales-Tissierellales;f__Peptostreptococcaceae;g__Paeniclostridium;	colon	colon	NA	1	NA	0	0	0	1
k__Bacteria;p__Firmicutes;c__Clostridia;o__Lachnospirales;f__Lachnospiraceae;g__[Eubacterium]_eligens_group;	k__Bacteria;p__Firmicutes;c__Bacilli;o__Lactobacillales;f__Lactobacillaceae;g__Levilactobacillus;	colon	colon	NA	1	NA	0	0	0	1
k__Bacteria;p__Firmicutes;c__Clostridia;o__Lachnospirales;f__Lachnospiraceae;g__[Eubacterium]_eligens_group;	k__Bacteria;p__Firmicutes;c__Bacilli;o__Lactobacillales;f__Lactobacillaceae;g__Pediococcus;	colon	colon	NA	1	NA	0	0	0	1
k__Bacteria;p__Firmicutes;c__Clostridia;o__Lachnospirales;f__Lachnospiraceae;g__[Eubacterium]_eligens_group;	k__Bacteria;p__Firmicutes;c__Bacilli;o__Bacillales;f__Bacillaceae;g__Bacillus;	colon	colon	NA	1	NA	0	0	0	1
k__Bacteria;p__Firmicutes;c__Clostridia;o__Lachnospirales;f__Lachnospiraceae;g__[Eubacterium]_eligens_group;	k__Bacteria;p__Bacteroidota;c__Bacteroidia;o__Flavobacteriales;f__Weeksellaceae;g__Chryseobacterium;	colon	colon	NA	1	NA	0	0	0	1
k__Bacteria;p__Firmicutes;c__Clostridia;o__Lachnospirales;f__Lachnospiraceae;g__[Eubacterium]_eligens_group;	k__Bacteria;p__Bacteroidota;c__Bacteroidia;o__Bacteroidales;f__Prevotellaceae;g__Alloprevotella;	colon	colon	NA	1	NA	0	0	0	1
k__Bacteria;p__Firmicutes;c__Clostridia;o__Lachnospirales;f__Lachnospiraceae;g__[Eubacterium]_eligens_group;	k__Bacteria;p__Bacteroidota;c__Bacteroidia;o__Flavobacteriales;f__Weeksellaceae;g__Elizabethkingia;	colon	colon	NA	1	NA	0	0	0	1
k__Bacteria;p__Firmicutes;c__Clostridia;o__Peptostreptococcales-Tissierellales;f__Peptostreptococcaceae;g__Paeniclostridium;	k__Bacteria;p__Firmicutes;c__Bacilli;o__Lactobacillales;f__Lactobacillaceae;g__Levilactobacillus;	colon	colon	NA	1	NA	0	0	0	1
k__Bacteria;p__Firmicutes;c__Clostridia;o__Peptostreptococcales-Tissierellales;f__Peptostreptococcaceae;g__Paeniclostridium;	k__Bacteria;p__Firmicutes;c__Bacilli;o__Lactobacillales;f__Lactobacillaceae;g__Pediococcus;	colon	colon	NA	1	NA	0	0	0	1
k__Bacteria;p__Firmicutes;c__Clostridia;o__Peptostreptococcales-Tissierellales;f__Peptostreptococcaceae;g__Paeniclostridium;	k__Bacteria;p__Firmicutes;c__Bacilli;o__Bacillales;f__Bacillaceae;g__Bacillus;	colon	colon	NA	1	NA	0	0	0	1
k__Bacteria;p__Firmicutes;c__Clostridia;o__Peptostreptococcales-Tissierellales;f__Peptostreptococcaceae;g__Paeniclostridium;	k__Bacteria;p__Bacteroidota;c__Bacteroidia;o__Flavobacteriales;f__Weeksellaceae;g__Chryseobacterium;	colon	colon	NA	1	NA	0	0	0	1
k__Bacteria;p__Firmicutes;c__Clostridia;o__Peptostreptococcales-Tissierellales;f__Peptostreptococcaceae;g__Paeniclostridium;	k__Bacteria;p__Bacteroidota;c__Bacteroidia;o__Bacteroidales;f__Prevotellaceae;g__Alloprevotella;	colon	colon	NA	1	NA	0	0	0	1
k__Bacteria;p__Firmicutes;c__Clostridia;o__Peptostreptococcales-Tissierellales;f__Peptostreptococcaceae;g__Paeniclostridium;	k__Bacteria;p__Bacteroidota;c__Bacteroidia;o__Flavobacteriales;f__Weeksellaceae;g__Elizabethkingia;	colon	colon	NA	1	NA	0	0	0	1
k__Bacteria;p__Firmicutes;c__Bacilli;o__Lactobacillales;f__Lactobacillaceae;g__Levilactobacillus;	k__Bacteria;p__Firmicutes;c__Bacilli;o__Lactobacillales;f__Lactobacillaceae;g__Pediococcus;	colon	colon	NA	1	NA	0	0	0	1
k__Bacteria;p__Firmicutes;c__Bacilli;o__Lactobacillales;f__Lactobacillaceae;g__Levilactobacillus;	k__Bacteria;p__Firmicutes;c__Bacilli;o__Bacillales;f__Bacillaceae;g__Bacillus;	colon	colon	NA	1	NA	0	0	0	1
k__Bacteria;p__Firmicutes;c__Bacilli;o__Lactobacillales;f__Lactobacillaceae;g__Levilactobacillus;	k__Bacteria;p__Bacteroidota;c__Bacteroidia;o__Flavobacteriales;f__Weeksellaceae;g__Chryseobacterium;	colon	colon	NA	1	NA	0	0	0	1
k__Bacteria;p__Firmicutes;c__Bacilli;o__Lactobacillales;f__Lactobacillaceae;g__Levilactobacillus;	k__Bacteria;p__Bacteroidota;c__Bacteroidia;o__Bacteroidales;f__Prevotellaceae;g__Alloprevotella;	colon	colon	NA	1	NA	0	0	0	1
k__Bacteria;p__Firmicutes;c__Bacilli;o__Lactobacillales;f__Lactobacillaceae;g__Levilactobacillus;	k__Bacteria;p__Bacteroidota;c__Bacteroidia;o__Flavobacteriales;f__Weeksellaceae;g__Elizabethkingia;	colon	colon	NA	1	NA	0	0	0	1
k__Bacteria;p__Firmicutes;c__Clostridia;o__Peptostreptococcales-Tissierellales;f__Peptostreptococcaceae;g__Peptoclostridium;	ENSMUSG00000105679	colon	liver	0.083428	1	0.831025	0	0	0	0.541714
k__Bacteria;p__Actinobacteriota;c__Coriobacteriia;o__Coriobacteriales;f__Coriobacteriaceae;g__Collinsella;	k__Bacteria;p__Proteobacteria;c__Gammaproteobacteria;o__Xanthomonadales;f__Xanthomonadaceae;g__Lysobacter;	colon	colon	1	NA	0	NA	0	0	1
k__Bacteria;p__Firmicutes;c__Bacilli;o__Lactobacillales;f__Lactobacillaceae;g__Pediococcus;	k__Bacteria;p__Firmicutes;c__Bacilli;o__Bacillales;f__Bacillaceae;g__Bacillus;	colon	colon	NA	1	NA	0	0	0	1
k__Bacteria;p__Firmicutes;c__Bacilli;o__Lactobacillales;f__Lactobacillaceae;g__Pediococcus;	k__Bacteria;p__Bacteroidota;c__Bacteroidia;o__Flavobacteriales;f__Weeksellaceae;g__Chryseobacterium;	colon	colon	NA	1	NA	0	0	0	1
k__Bacteria;p__Firmicutes;c__Bacilli;o__Lactobacillales;f__Lactobacillaceae;g__Pediococcus;	k__Bacteria;p__Bacteroidota;c__Bacteroidia;o__Bacteroidales;f__Prevotellaceae;g__Alloprevotella;	colon	colon	NA	1	NA	0	0	0	1
k__Bacteria;p__Firmicutes;c__Bacilli;o__Lactobacillales;f__Lactobacillaceae;g__Pediococcus;	k__Bacteria;p__Bacteroidota;c__Bacteroidia;o__Flavobacteriales;f__Weeksellaceae;g__Elizabethkingia;	colon	colon	NA	1	NA	0	0	0	1
k__Bacteria;p__Firmicutes;c__Clostridia;o__Lachnospirales;f__Lachnospiraceae;g__[Eubacterium]_oxidoreducens_group;	k__Bacteria;p__Proteobacteria;c__Gammaproteobacteria;o__Enterobacterales;f__Succinivibrionaceae;g__Anaerobiospirillum;	colon	colon	NA	1	NA	0	0	0	1
k__Bacteria;p__Verrucomicrobiota;c__Verrucomicrobiae;o__Verrucomicrobiales;f__Akkermansiaceae;g__Akkermansia;	ENSMUSG00000027401	colon	liver	0.316847	0.98	0.406115	3.65e-06	2.14e-05	0.0634866	0.648424
k__Bacteria;p__Firmicutes;c__Clostridia;o__Oscillospirales;f__Oscillospiraceae;g__Colidextribacter;	k__Bacteria;p__Firmicutes;c__Clostridia;o__Oscillospirales;f__Oscillospiraceae;g__Oscillibacter;	colon	colon	0.927273	0.866667	0.000317953	0.00450838	2.07e-05	0.0628373	0.89697
k__Bacteria;p__Bacteroidota;c__Bacteroidia;o__Bacteroidales;f__Tannerellaceae;g__Parabacteroides;	ENSMUSG00000038217	colon	liver	-0.940019	-0.683333	0.000164049	0.0503197	0.000104876	0.11339	-0.811676
k__Bacteria;p__Bacteroidota;c__Bacteroidia;o__Bacteroidales;f__Tannerellaceae;g__Parabacteroides;	ENSMUSG00000004561	colon	liver	-0.670199	-0.95	0.0482293	0.000352734	0.000203832	0.139163	-0.810099
k__Bacteria;p__Actinobacteriota;c__Coriobacteriia;o__Coriobacteriales;f__Eggerthellaceae;g__Enterorhabdus;	ENSMUSG00000028064	colon	liver	-0.55	-0.966667	0.132777	0.000165344	0.000257443	0.146012	-0.758333
k__Bacteria;p__Actinobacteriota;c__Coriobacteriia;o__Coriobacteriales;f__Eggerthellaceae;g__Enterorhabdus;	ENSMUSG00000024382	colon	liver	-0.9	-0.816667	0.00202822	0.0107694	0.000256251	0.146012	-0.858333
k__Bacteria;p__Proteobacteria;c__Gammaproteobacteria;o__Burkholderiales;f__Alcaligenaceae;g__Achromobacter;	k__Bacteria;p__Proteobacteria;c__Gammaproteobacteria;o__Pseudomonadales;f__Halomonadaceae;g__Halomonas;	colon	colon	0.586687	0.943961	0.0967885	0.000129825	0.000154362	0.129243	0.765324
k__Bacteria;p__Proteobacteria;c__Gammaproteobacteria;o__Burkholderiales;f__Alcaligenaceae;g__Achromobacter;	ENSMUSG00000082039	colon	liver	-0.570259	-0.940019	0.108875	0.000164049	0.000213131	0.14038	-0.755139
k__Bacteria;p__Proteobacteria;c__Gammaproteobacteria;o__Burkholderiales;f__Alcaligenaceae;g__Achromobacter;	ENSMUSG00000050503	colon	liver	0.744776	0.911826	0.0213197	0.000614331	0.000160352	0.129818	0.828301
k__Bacteria;p__Proteobacteria;c__Gammaproteobacteria;o__Burkholderiales;f__Burkholderiaceae;g__Ralstonia;	ENSMUSG00000072966	colon	liver	0.288177	1	0.452056	0	0	0	0.644088
k__Bacteria;p__Proteobacteria;c__Gammaproteobacteria;o__Pseudomonadales;f__Halomonadaceae;g__Halomonas;	ENSMUSG00000027327	colon	liver	-0.912871	-0.895405	0.000589839	0.00109853	9.88e-06	0.0408926	-0.904138
k__Bacteria;p__Proteobacteria;c__Gammaproteobacteria;o__Pseudomonadales;f__Halomonadaceae;g__Halomonas;	ENSMUSG00000030761	colon	liver	0.49295	0.945615	0.177549	0.000117091	0.000244922	0.144338	0.719283
k__Bacteria;p__Proteobacteria;c__Alphaproteobacteria;o__Rhodobacterales;f__Rhodobacteraceae;g__Rubellimicrobium;	k__Bacteria;p__Proteobacteria;c__Gammaproteobacteria;o__Burkholderiales;f__Comamonadaceae;g__Delftia;	colon	colon	1	NA	0	NA	0	0	1
k__Bacteria;p__Proteobacteria;c__Alphaproteobacteria;o__Caulobacterales;f__Caulobacteraceae;g__Brevundimonas;	k__Bacteria;p__Bacteroidota;c__Bacteroidia;o__Bacteroidales;f__Prevotellaceae;g__Prevotellaceae_UCG-001;	colon	colon	1	NA	0	NA	0	0	1
k__Bacteria;p__Proteobacteria;c__Alphaproteobacteria;o__Caulobacterales;f__Caulobacteraceae;g__Brevundimonas;	k__Bacteria;p__Bacteroidota;c__Bacteroidia;o__Bacteroidales;f__Prevotellaceae;g__Prevotella;	colon	colon	1	NA	0	NA	0	0	1
k__Bacteria;p__Proteobacteria;c__Gammaproteobacteria;o__Enterobacterales;f__Aeromonadaceae;g__Aeromonas;	k__Bacteria;p__Proteobacteria;c__Gammaproteobacteria;o__Enterobacterales;f__Enterobacteriaceae;g__Enterobacter;	colon	colon	NA	1	NA	0	0	0	1
k__Bacteria;p__Proteobacteria;c__Gammaproteobacteria;o__Enterobacterales;f__Aeromonadaceae;g__Aeromonas;	k__Bacteria;p__Campylobacterota;c__Campylobacteria;o__Campylobacterales;f__Campylobacteraceae;g__Campylobacter;	colon	colon	NA	1	NA	0	0	0	1
k__Bacteria;p__Proteobacteria;c__Gammaproteobacteria;o__Enterobacterales;f__Aeromonadaceae;g__Aeromonas;	k__Bacteria;p__Cyanobacteria;c__Cyanobacteriia;o__Chloroplast;f__unidentified_Chloroplast;g__unidentified_Chloroplast;	colon	colon	NA	1	NA	0	0	0	1
k__Bacteria;p__Proteobacteria;c__Gammaproteobacteria;o__Enterobacterales;f__Aeromonadaceae;g__Aeromonas;	k__Bacteria;p__Firmicutes;c__Clostridia;o__Lachnospirales;f__Lachnospiraceae;g__[Acetivibrio]_ethanolgignens_group;	colon	colon	NA	1	NA	0	0	0	1
k__Bacteria;p__Proteobacteria;c__Gammaproteobacteria;o__Enterobacterales;f__Aeromonadaceae;g__Aeromonas;	k__Bacteria;p__Firmicutes;c__Clostridia;o__Lachnospirales;f__Lachnospiraceae;g__Stomatobaculum;	colon	colon	NA	1	NA	0	0	0	1
k__Bacteria;p__Proteobacteria;c__Gammaproteobacteria;o__Enterobacterales;f__Aeromonadaceae;g__Aeromonas;	k__Bacteria;p__Proteobacteria;c__Gammaproteobacteria;o__Pseudomonadales;f__Moraxellaceae;g__Enhydrobacter;	colon	colon	NA	1	NA	0	0	0	1
k__Bacteria;p__Bacteroidota;c__Bacteroidia;o__Bacteroidales;f__Prevotellaceae;g__Prevotella_9;	k__Bacteria;p__Firmicutes;c__Clostridia;o__Lachnospirales;f__Lachnospiraceae;g__Agathobacter;	colon	colon	NA	1	NA	0	0	0	1
k__Bacteria;p__Proteobacteria;c__Gammaproteobacteria;o__Pseudomonadales;f__Alcanivoracaceae1;g__Alcanivorax;	k__Bacteria;p__Proteobacteria;c__Gammaproteobacteria;o__Enterobacterales;f__Idiomarinaceae;g__Aliidiomarina;	colon	colon	1	0.802643	0	0.00921541	0	0	0.901321
k__Bacteria;p__Desulfobacterota;c__Desulfovibrionia;o__Desulfovibrionales;f__Desulfovibrionaceae;g__Bilophila;	k__Bacteria;p__Firmicutes;c__Clostridia;o__Lachnospirales;f__Lachnospiraceae;g__Acetatifactor;	colon	colon	0.96875	0.384941	1.72e-05	0.306299	6.94e-05	0.100452	0.676845
k__Bacteria;p__Actinobacteriota;c__Actinobacteria;o__Micrococcales;f__Intrasporangiaceae;g__Aquipuribacter;	k__Bacteria;p__Firmicutes;c__Clostridia;o__Lachnospirales;f__Lachnospiraceae;g__Lachnospiraceae_FCS020_group;	colon	colon	1	NA	0	NA	0	0	1
k__Bacteria;p__Bacteroidota;c__Bacteroidia;o__Bacteroidales;f__Prevotellaceae;g__Prevotellaceae_UCG-001;	k__Bacteria;p__Bacteroidota;c__Bacteroidia;o__Bacteroidales;f__Prevotellaceae;g__Prevotella;	colon	colon	1	NA	0	NA	0	0	1
k__Bacteria;p__Firmicutes;c__Bacilli;o__Bacillales;f__Bacillaceae;g__Bacillus;	k__Bacteria;p__Bacteroidota;c__Bacteroidia;o__Flavobacteriales;f__Weeksellaceae;g__Chryseobacterium;	colon	colon	NA	1	NA	0	0	0	1
k__Bacteria;p__Firmicutes;c__Bacilli;o__Bacillales;f__Bacillaceae;g__Bacillus;	k__Bacteria;p__Bacteroidota;c__Bacteroidia;o__Bacteroidales;f__Prevotellaceae;g__Alloprevotella;	colon	colon	NA	1	NA	0	0	0	1
k__Bacteria;p__Firmicutes;c__Bacilli;o__Bacillales;f__Bacillaceae;g__Bacillus;	k__Bacteria;p__Bacteroidota;c__Bacteroidia;o__Flavobacteriales;f__Weeksellaceae;g__Elizabethkingia;	colon	colon	NA	1	NA	0	0	0	1
k__Bacteria;p__Proteobacteria;c__Gammaproteobacteria;o__Enterobacterales;f__Enterobacteriaceae;g__Enterobacter;	k__Bacteria;p__Campylobacterota;c__Campylobacteria;o__Campylobacterales;f__Campylobacteraceae;g__Campylobacter;	colon	colon	NA	1	NA	0	0	0	1
k__Bacteria;p__Proteobacteria;c__Gammaproteobacteria;o__Enterobacterales;f__Enterobacteriaceae;g__Enterobacter;	k__Bacteria;p__Cyanobacteria;c__Cyanobacteriia;o__Chloroplast;f__unidentified_Chloroplast;g__unidentified_Chloroplast;	colon	colon	NA	1	NA	0	0	0	1
k__Bacteria;p__Proteobacteria;c__Gammaproteobacteria;o__Enterobacterales;f__Enterobacteriaceae;g__Enterobacter;	k__Bacteria;p__Firmicutes;c__Clostridia;o__Lachnospirales;f__Lachnospiraceae;g__[Acetivibrio]_ethanolgignens_group;	colon	colon	NA	1	NA	0	0	0	1
k__Bacteria;p__Proteobacteria;c__Gammaproteobacteria;o__Enterobacterales;f__Enterobacteriaceae;g__Enterobacter;	k__Bacteria;p__Firmicutes;c__Clostridia;o__Lachnospirales;f__Lachnospiraceae;g__Stomatobaculum;	colon	colon	NA	1	NA	0	0	0	1
k__Bacteria;p__Proteobacteria;c__Gammaproteobacteria;o__Enterobacterales;f__Enterobacteriaceae;g__Enterobacter;	k__Bacteria;p__Proteobacteria;c__Gammaproteobacteria;o__Pseudomonadales;f__Moraxellaceae;g__Enhydrobacter;	colon	colon	NA	1	NA	0	0	0	1
k__Bacteria;p__Proteobacteria;c__Gammaproteobacteria;o__Burkholderiales;f__Comamonadaceae;g__Delftia;	ENSMUSG00000105679	colon	liver	0.143019	1	0.713564	0	0	0	0.57151
k__Bacteria;p__Proteobacteria;c__Gammaproteobacteria;o__Burkholderiales;f__Comamonadaceae;g__Aquabacterium;	k__Bacteria;p__Firmicutes;c__Clostridia;o__Peptostreptococcales-Tissierellales;f__Family_XI;g__Fenollaria;	colon	colon	1	NA	0	NA	0	0	1
k__Bacteria;p__Bdellovibrionota;c__Bdellovibrionia;o__Bdellovibrionales;f__Bdellovibrionaceae;g__Bdellovibrio;	k__Bacteria;p__Proteobacteria;c__Gammaproteobacteria;o__Burkholderiales;f__Comamonadaceae;g__Acidovorax;	colon	colon	NA	1	NA	0	0	0	1
k__Bacteria;p__Firmicutes;c__Clostridia;o__Oscillospirales;f__unidentified_Oscillospirales;g__Hydrogenoanaerobacterium;	k__Bacteria;p__Firmicutes;c__Clostridia;o__Oscillospirales;f__Ruminococcaceae;g__Caproiciproducens;	colon	colon	1	NA	0	NA	0	0	1
k__Bacteria;p__Firmicutes;c__Clostridia;o__Oscillospirales;f__unidentified_Oscillospirales;g__Hydrogenoanaerobacterium;	k__Bacteria;p__Firmicutes;c__Clostridia;o__Oscillospirales;f__Oscillospiraceae;g__UCG-003;	colon	colon	1	NA	0	NA	0	0	1
k__Bacteria;p__Firmicutes;c__Clostridia;o__Oscillospirales;f__unidentified_Oscillospirales;g__Hydrogenoanaerobacterium;	k__Bacteria;p__Firmicutes;c__Clostridia;o__Peptostreptococcales-Tissierellales;f__Anaerovoracaceae;g__Family_XIII_UCG-001;	colon	colon	1	NA	0	NA	0	0	1
k__Bacteria;p__Firmicutes;c__Clostridia;o__Oscillospirales;f__unidentified_Oscillospirales;g__Hydrogenoanaerobacterium;	k__Bacteria;p__Firmicutes;c__Clostridia;o__Lachnospirales;f__Lachnospiraceae;g__ASF356;	colon	colon	1	NA	0	NA	0	0	1
k__Bacteria;p__Bacteroidota;c__Bacteroidia;o__Flavobacteriales;f__Weeksellaceae;g__Chryseobacterium;	k__Bacteria;p__Bacteroidota;c__Bacteroidia;o__Bacteroidales;f__Prevotellaceae;g__Alloprevotella;	colon	colon	NA	1	NA	0	0	0	1
k__Bacteria;p__Bacteroidota;c__Bacteroidia;o__Flavobacteriales;f__Weeksellaceae;g__Chryseobacterium;	k__Bacteria;p__Bacteroidota;c__Bacteroidia;o__Flavobacteriales;f__Weeksellaceae;g__Elizabethkingia;	colon	colon	NA	1	NA	0	0	0	1
k__Bacteria;p__Campylobacterota;c__Campylobacteria;o__Campylobacterales;f__Campylobacteraceae;g__Campylobacter;	k__Bacteria;p__Cyanobacteria;c__Cyanobacteriia;o__Chloroplast;f__unidentified_Chloroplast;g__unidentified_Chloroplast;	colon	colon	NA	1	NA	0	0	0	1
k__Bacteria;p__Campylobacterota;c__Campylobacteria;o__Campylobacterales;f__Campylobacteraceae;g__Campylobacter;	k__Bacteria;p__Firmicutes;c__Clostridia;o__Lachnospirales;f__Lachnospiraceae;g__[Acetivibrio]_ethanolgignens_group;	colon	colon	NA	1	NA	0	0	0	1
k__Bacteria;p__Campylobacterota;c__Campylobacteria;o__Campylobacterales;f__Campylobacteraceae;g__Campylobacter;	k__Bacteria;p__Firmicutes;c__Clostridia;o__Lachnospirales;f__Lachnospiraceae;g__Stomatobaculum;	colon	colon	NA	1	NA	0	0	0	1
k__Bacteria;p__Campylobacterota;c__Campylobacteria;o__Campylobacterales;f__Campylobacteraceae;g__Campylobacter;	k__Bacteria;p__Proteobacteria;c__Gammaproteobacteria;o__Pseudomonadales;f__Moraxellaceae;g__Enhydrobacter;	colon	colon	NA	1	NA	0	0	0	1
k__Bacteria;p__Patescibacteria;c__Saccharimonadia;o__Saccharimonadales;f__Saccharimonadaceae;g__Candidatus_Saccharimonas;	ENSMUSG00000036138	colon	liver	-0.962352	NA	3.29e-05	NA	3.29e-05	0.0739591	-0.962352
k__Bacteria;p__Firmicutes;c__Clostridia;o__Lachnospirales;f__Lachnospiraceae;g__A2;	ENSMUSG00000042041	colon	liver	-0.495074	-0.96624	0.1754	2.25e-05	5.31e-05	0.090911	-0.730657
k__Bacteria;p__Firmicutes;c__Clostridia;o__Lachnospirales;f__Lachnospiraceae;g__A2;	ribosome_ENSMUSG00000024962	colon	liver	-0.683202	-0.915386	0.0424979	0.000533717	0.00026524	0.146953	-0.799294
k__Bacteria;p__Firmicutes;c__Clostridia;o__Lachnospirales;f__Lachnospiraceae;g__A2;	ENSMUSG00000024992	colon	liver	0.976471	0.406838	6.43e-06	0.27717	2.54e-05	0.0663551	0.691654
k__Bacteria;p__Cyanobacteria;c__Cyanobacteriia;o__Chloroplast;f__unidentified_Chloroplast;g__unidentified_Chloroplast;	k__Bacteria;p__Firmicutes;c__Clostridia;o__Lachnospirales;f__Lachnospiraceae;g__[Acetivibrio]_ethanolgignens_group;	colon	colon	NA	1	NA	0	0	0	1
k__Bacteria;p__Cyanobacteria;c__Cyanobacteriia;o__Chloroplast;f__unidentified_Chloroplast;g__unidentified_Chloroplast;	k__Bacteria;p__Firmicutes;c__Clostridia;o__Lachnospirales;f__Lachnospiraceae;g__Stomatobaculum;	colon	colon	NA	1	NA	0	0	0	1
k__Bacteria;p__Cyanobacteria;c__Cyanobacteriia;o__Chloroplast;f__unidentified_Chloroplast;g__unidentified_Chloroplast;	k__Bacteria;p__Proteobacteria;c__Gammaproteobacteria;o__Pseudomonadales;f__Moraxellaceae;g__Enhydrobacter;	colon	colon	NA	1	NA	0	0	0	1
k__Bacteria;p__Firmicutes;c__Clostridia;o__Oscillospirales;f__Ruminococcaceae;g__Caproiciproducens;	k__Bacteria;p__Firmicutes;c__Clostridia;o__Lachnospirales;f__Lachnospiraceae;g__ASF356;	colon	colon	1	NA	0	NA	0	0	1
k__Bacteria;p__Firmicutes;c__Clostridia;o__Oscillospirales;f__Ruminococcaceae;g__Caproiciproducens;	ENSMUSG00000111947	colon	liver	0.273861	0.96875	0.475797	1.72e-05	0.0001042	0.11339	0.621306
k__Bacteria;p__Firmicutes;c__Clostridia;o__Lachnospirales;f__Lachnospiraceae;g__Marvinbryantia;	ENSMUSG00000109032	colon	liver	0.212006	1	0.583956	0	0	0	0.606003
k__Bacteria;p__Firmicutes;c__Clostridia;o__Oscillospirales;f__Oscillospiraceae;g__UCG-003;	k__Bacteria;p__Firmicutes;c__Clostridia;o__Lachnospirales;f__Lachnospiraceae;g__ASF356;	colon	colon	1	NA	0	NA	0	0	1
k__Bacteria;p__Firmicutes;c__Clostridia;o__Lachnospirales;f__Lachnospiraceae;g__[Acetivibrio]_ethanolgignens_group;	k__Bacteria;p__Firmicutes;c__Clostridia;o__Lachnospirales;f__Lachnospiraceae;g__Stomatobaculum;	colon	colon	NA	1	NA	0	0	0	1
k__Bacteria;p__Firmicutes;c__Clostridia;o__Lachnospirales;f__Lachnospiraceae;g__[Acetivibrio]_ethanolgignens_group;	k__Bacteria;p__Proteobacteria;c__Gammaproteobacteria;o__Pseudomonadales;f__Moraxellaceae;g__Enhydrobacter;	colon	colon	NA	1	NA	0	0	0	1
k__Bacteria;p__Firmicutes;c__Clostridia;o__Peptostreptococcales-Tissierellales;f__Anaerovoracaceae;g__Family_XIII_UCG-001;	k__Bacteria;p__Firmicutes;c__Clostridia;o__Lachnospirales;f__Lachnospiraceae;g__ASF356;	colon	colon	1	NA	0	NA	0	0	1
k__Bacteria;p__Bacteroidota;c__Bacteroidia;o__Bacteroidales;f__Prevotellaceae;g__Alloprevotella;	k__Bacteria;p__Bacteroidota;c__Bacteroidia;o__Flavobacteriales;f__Weeksellaceae;g__Elizabethkingia;	colon	colon	NA	1	NA	0	0	0	1
k__Bacteria;p__Firmicutes;c__Clostridia;o__Lachnospirales;f__Lachnospiraceae;g__Stomatobaculum;	k__Bacteria;p__Proteobacteria;c__Gammaproteobacteria;o__Pseudomonadales;f__Moraxellaceae;g__Enhydrobacter;	colon	colon	NA	1	NA	0	0	0	1
k__Bacteria;p__Acidobacteriota;c__Acidobacteriae;o__Solibacterales;f__Solibacteraceae;g__Candidatus_Solibacter;	k__Bacteria;p__Actinobacteriota;c__Actinobacteria;o__Propionibacteriales;f__Nocardioidaceae;g__Aeromicrobium;	ileum	ileum	NA	1	NA	0	0	0	1
k__Bacteria;p__Acidobacteriota;c__Acidobacteriae;o__Solibacterales;f__Solibacteraceae;g__Candidatus_Solibacter;	k__Bacteria;p__Actinobacteriota;c__Rubrobacteria;o__Rubrobacterales;f__Rubrobacteriaceae;g__Rubrobacter;	ileum	ileum	NA	1	NA	0	0	0	1
k__Bacteria;p__Acidobacteriota;c__Acidobacteriae;o__Solibacterales;f__Solibacteraceae;g__Candidatus_Solibacter;	k__Bacteria;p__Firmicutes;c__Bacilli;o__Alicyclobacillales;f__Alicyclobacillaceae;g__Alicyclobacillus;	ileum	ileum	NA	1	NA	0	0	0	1
k__Bacteria;p__Acidobacteriota;c__Acidobacteriae;o__Solibacterales;f__Solibacteraceae;g__Candidatus_Solibacter;	k__Bacteria;p__Firmicutes;c__Bacilli;o__Bacillales;f__Bacillaceae;g__Bacillus;	ileum	ileum	NA	1	NA	0	0	0	1
k__Bacteria;p__Acidobacteriota;c__Acidobacteriae;o__Solibacterales;f__Solibacteraceae;g__Candidatus_Solibacter;	k__Bacteria;p__Firmicutes;c__Bacilli;o__Paenibacillales;f__Paenibacillaceae;g__Paenibacillus;	ileum	ileum	NA	1	NA	0	0	0	1
k__Bacteria;p__Acidobacteriota;c__Acidobacteriae;o__Solibacterales;f__Solibacteraceae;g__Candidatus_Solibacter;	k__Bacteria;p__Firmicutes;c__Clostridia;o__Lachnospirales;f__Lachnospiraceae;g__Lachnospiraceae_AC2044_group;	ileum	ileum	NA	1	NA	0	0	0	1
k__Bacteria;p__Acidobacteriota;c__Acidobacteriae;o__Solibacterales;f__Solibacteraceae;g__Candidatus_Solibacter;	k__Bacteria;p__Myxococcota;c__Myxococcia;o__Myxococcales;f__Myxococcaceae;g__P3OB-42;	ileum	ileum	NA	1	NA	0	0	0	1
k__Bacteria;p__Acidobacteriota;c__Acidobacteriae;o__Solibacterales;f__Solibacteraceae;g__Candidatus_Solibacter;	k__Bacteria;p__Proteobacteria;c__Gammaproteobacteria;o__Enterobacterales;f__Succinivibrionaceae;g__Succinivibrio;	ileum	ileum	NA	1	NA	0	0	0	1
k__Bacteria;p__Actinobacteriota;c__Actinobacteria;o__Corynebacteriales;f__Dietziaceae;g__Dietzia;	k__Bacteria;p__Proteobacteria;c__Gammaproteobacteria;o__Burkholderiales;f__Rhodocyclaceae;g__Azoarcus;	ileum	ileum	0.866025	0.839498	0.002536	0.0046444	0.000145452	0.128249	0.852762
k__Bacteria;p__Actinobacteriota;c__Actinobacteria;o__Micrococcales;f__Microbacteriaceae;g__Leifsonia;	k__Bacteria;p__Proteobacteria;c__Gammaproteobacteria;o__Pseudomonadales;f__Pseudomonadaceae;g__Pseudomonas;	ileum	ileum	1	0.552306	0	0.123077	0	0	0.776153
k__Bacteria;p__Actinobacteriota;c__Actinobacteria;o__Nitriliruptorales;f__Nitriliruptoraceae;g__Nitriliruptor;	k__Bacteria;p__Actinobacteriota;c__Actinobacteria;o__Pseudonocardiales;f__Pseudonocardiaceae;g__Pseudonocardia;	ileum	ileum	NA	1	NA	0	0	0	1
k__Bacteria;p__Actinobacteriota;c__Actinobacteria;o__Nitriliruptorales;f__Nitriliruptoraceae;g__Nitriliruptor;	k__Bacteria;p__Bacteroidota;c__Bacteroidia;o__Sphingobacteriales;f__Sphingobacteriaceae;g__Pedobacter;	ileum	ileum	NA	1	NA	0	0	0	1
k__Bacteria;p__Actinobacteriota;c__Actinobacteria;o__Nitriliruptorales;f__Nitriliruptoraceae;g__Nitriliruptor;	k__Bacteria;p__Firmicutes;c__Bacilli;o__Staphylococcales;f__Staphylococcaceae;g__Corticicoccus;	ileum	ileum	NA	1	NA	0	0	0	1
k__Bacteria;p__Actinobacteriota;c__Actinobacteria;o__Nitriliruptorales;f__Nitriliruptoraceae;g__Nitriliruptor;	k__Bacteria;p__Proteobacteria;c__Alphaproteobacteria;o__Rhizobiales;f__Xanthobacteraceae;g__Bradyrhizobium;	ileum	ileum	NA	1	NA	0	0	0	1
k__Bacteria;p__Actinobacteriota;c__Actinobacteria;o__Nitriliruptorales;f__Nitriliruptoraceae;g__Nitriliruptor;	k__Bacteria;p__Proteobacteria;c__Gammaproteobacteria;o__Burkholderiales;f__Oxalobacteraceae;g__Massilia;	ileum	ileum	NA	1	NA	0	0	0	1
k__Bacteria;p__Actinobacteriota;c__Actinobacteria;o__Propionibacteriales;f__Nocardioidaceae;g__Aeromicrobium;	k__Bacteria;p__Actinobacteriota;c__Rubrobacteria;o__Rubrobacterales;f__Rubrobacteriaceae;g__Rubrobacter;	ileum	ileum	NA	1	NA	0	0	0	1
k__Bacteria;p__Actinobacteriota;c__Actinobacteria;o__Propionibacteriales;f__Nocardioidaceae;g__Aeromicrobium;	k__Bacteria;p__Firmicutes;c__Bacilli;o__Alicyclobacillales;f__Alicyclobacillaceae;g__Alicyclobacillus;	ileum	ileum	NA	1	NA	0	0	0	1
k__Bacteria;p__Actinobacteriota;c__Actinobacteria;o__Propionibacteriales;f__Nocardioidaceae;g__Aeromicrobium;	k__Bacteria;p__Firmicutes;c__Bacilli;o__Bacillales;f__Bacillaceae;g__Bacillus;	ileum	ileum	NA	1	NA	0	0	0	1
k__Bacteria;p__Actinobacteriota;c__Actinobacteria;o__Propionibacteriales;f__Nocardioidaceae;g__Aeromicrobium;	k__Bacteria;p__Firmicutes;c__Bacilli;o__Paenibacillales;f__Paenibacillaceae;g__Paenibacillus;	ileum	ileum	NA	1	NA	0	0	0	1
k__Bacteria;p__Actinobacteriota;c__Actinobacteria;o__Propionibacteriales;f__Nocardioidaceae;g__Aeromicrobium;	k__Bacteria;p__Firmicutes;c__Clostridia;o__Lachnospirales;f__Lachnospiraceae;g__Lachnospiraceae_AC2044_group;	ileum	ileum	NA	1	NA	0	0	0	1
k__Bacteria;p__Actinobacteriota;c__Actinobacteria;o__Propionibacteriales;f__Nocardioidaceae;g__Aeromicrobium;	k__Bacteria;p__Myxococcota;c__Myxococcia;o__Myxococcales;f__Myxococcaceae;g__P3OB-42;	ileum	ileum	NA	1	NA	0	0	0	1
k__Bacteria;p__Actinobacteriota;c__Actinobacteria;o__Propionibacteriales;f__Nocardioidaceae;g__Aeromicrobium;	k__Bacteria;p__Proteobacteria;c__Gammaproteobacteria;o__Enterobacterales;f__Succinivibrionaceae;g__Succinivibrio;	ileum	ileum	NA	1	NA	0	0	0	1
k__Bacteria;p__Actinobacteriota;c__Actinobacteria;o__Propionibacteriales;f__Nocardioidaceae;g__Nocardioides;	k__Bacteria;p__Proteobacteria;c__Gammaproteobacteria;o__Burkholderiales;f__Neisseriaceae;g__Neisseria;	ileum	ileum	NA	1	NA	0	0	0	1
k__Bacteria;p__Actinobacteriota;c__Actinobacteria;o__Propionibacteriales;f__Propionibacteriaceae;g__Cutibacterium;	k__Bacteria;p__Cyanobacteria;c__Cyanobacteriia;o__Cyanobacteriales;f__Coleofasciculaceae;g__Caldora_VP642b;	ileum	ileum	NA	1	NA	0	0	0	1
k__Bacteria;p__Actinobacteriota;c__Actinobacteria;o__Propionibacteriales;f__Propionibacteriaceae;g__Cutibacterium;	k__Bacteria;p__Firmicutes;c__Bacilli;o__Lactobacillales;f__Listeriaceae;g__Listeria;	ileum	ileum	NA	1	NA	0	0	0	1
k__Bacteria;p__Actinobacteriota;c__Actinobacteria;o__Propionibacteriales;f__Propionibacteriaceae;g__Cutibacterium;	k__Bacteria;p__Firmicutes;c__Bacilli;o__Mycoplasmatales;f__Mycoplasmataceae;g__Mycoplasma;	ileum	ileum	NA	1	NA	0	0	0	1
k__Bacteria;p__Actinobacteriota;c__Actinobacteria;o__Propionibacteriales;f__Propionibacteriaceae;g__Cutibacterium;	k__Bacteria;p__Firmicutes;c__Clostridia;o__Oscillospirales;f__Ruminococcaceae;g__Faecalibacterium;	ileum	ileum	NA	1	NA	0	0	0	1
k__Bacteria;p__Actinobacteriota;c__Actinobacteria;o__Propionibacteriales;f__Propionibacteriaceae;g__Cutibacterium;	k__Bacteria;p__Proteobacteria;c__Alphaproteobacteria;o__Caulobacterales;f__Hyphomonadaceae;g__SWB02;	ileum	ileum	NA	1	NA	0	0	0	1
k__Bacteria;p__Actinobacteriota;c__Actinobacteria;o__Propionibacteriales;f__Propionibacteriaceae;g__Cutibacterium;	k__Bacteria;p__Proteobacteria;c__Gammaproteobacteria;o__Burkholderiales;f__Comamonadaceae;g__Polaromonas;	ileum	ileum	NA	1	NA	0	0	0	1
k__Bacteria;p__Actinobacteriota;c__Actinobacteria;o__Propionibacteriales;f__Propionibacteriaceae;g__Cutibacterium;	k__Bacteria;p__Proteobacteria;c__Gammaproteobacteria;o__Burkholderiales;f__Sutterellaceae;g__Parasutterella;	ileum	ileum	NA	1	NA	0	0	0	1
k__Bacteria;p__Actinobacteriota;c__Actinobacteria;o__Propionibacteriales;f__Propionibacteriaceae;g__Cutibacterium;	k__Bacteria;p__Proteobacteria;c__Gammaproteobacteria;o__Enterobacterales;f__Alteromonadaceae;g__Alteromonas;	ileum	ileum	NA	1	NA	0	0	0	1
k__Bacteria;p__Actinobacteriota;c__Actinobacteria;o__Propionibacteriales;f__Propionibacteriaceae;g__Cutibacterium;	k__Bacteria;p__Proteobacteria;c__Gammaproteobacteria;o__unidentified_Gammaproteobacteria;f__unidentified_Gammaproteobacteria;g__Candidatus_Berkiella;	ileum	ileum	NA	1	NA	0	0	0	1
k__Bacteria;p__Actinobacteriota;c__Actinobacteria;o__Pseudonocardiales;f__Pseudonocardiaceae;g__Pseudonocardia;	k__Bacteria;p__Bacteroidota;c__Bacteroidia;o__Sphingobacteriales;f__Sphingobacteriaceae;g__Pedobacter;	ileum	ileum	NA	1	NA	0	0	0	1
k__Bacteria;p__Actinobacteriota;c__Actinobacteria;o__Pseudonocardiales;f__Pseudonocardiaceae;g__Pseudonocardia;	k__Bacteria;p__Firmicutes;c__Bacilli;o__Staphylococcales;f__Staphylococcaceae;g__Corticicoccus;	ileum	ileum	NA	1	NA	0	0	0	1
k__Bacteria;p__Actinobacteriota;c__Actinobacteria;o__Pseudonocardiales;f__Pseudonocardiaceae;g__Pseudonocardia;	k__Bacteria;p__Proteobacteria;c__Alphaproteobacteria;o__Rhizobiales;f__Xanthobacteraceae;g__Bradyrhizobium;	ileum	ileum	NA	1	NA	0	0	0	1
k__Bacteria;p__Actinobacteriota;c__Actinobacteria;o__Pseudonocardiales;f__Pseudonocardiaceae;g__Pseudonocardia;	k__Bacteria;p__Proteobacteria;c__Gammaproteobacteria;o__Burkholderiales;f__Oxalobacteraceae;g__Massilia;	ileum	ileum	NA	1	NA	0	0	0	1
k__Bacteria;p__Actinobacteriota;c__Coriobacteriia;o__Coriobacteriales;f__Atopobiaceae;g__Coriobacteriaceae_UCG-002;	k__Bacteria;p__Firmicutes;c__Bacilli;o__Erysipelotrichales;f__Erysipelotrichaceae;g__Dubosiella;	ileum	ileum	0.933333	0.898434	0.000749559	0.000994195	1.13e-05	0.0429955	0.915884
k__Bacteria;p__Actinobacteriota;c__Coriobacteriia;o__Coriobacteriales;f__Atopobiaceae;g__Coriobacteriaceae_UCG-002;	ENSMUSG00000039601	ileum	liver	-0.0666667	-0.983192	0.880093	1.99e-06	2.5e-05	0.0663551	-0.524929
k__Bacteria;p__Actinobacteriota;c__Coriobacteriia;o__Coriobacteriales;f__Eggerthellaceae;g__Enterorhabdus;	ENSMUSG00000060548	ileum	liver	-0.933333	-0.72804	0.000749559	0.0261536	0.000232104	0.143346	-0.830687
k__Bacteria;p__Actinobacteriota;c__Coriobacteriia;o__Coriobacteriales;f__Eggerthellaceae;g__Enterorhabdus;	ENSMUSG00000027378	ileum	liver	-0.983333	-0.284521	4.96e-05	0.458069	0.000265666	0.146953	-0.633927
k__Bacteria;p__Actinobacteriota;c__Coriobacteriia;o__Coriobacteriales;f__Eggerthellaceae;g__Gordonibacter;	ENSMUSG00000040505	ileum	liver	-0.949613	NA	9e-05	NA	9e-05	0.110428	-0.949613
k__Bacteria;p__Actinobacteriota;c__Coriobacteriia;o__Coriobacteriales;f__Eggerthellaceae;g__Parvibacter;	k__Bacteria;p__Firmicutes;c__Bacilli;o__Erysipelotrichales;f__Erysipelatoclostridiaceae;g__Erysipelatoclostridium;	ileum	ileum	0.219125	1	0.57108	0	0	0	0.609563
k__Bacteria;p__Actinobacteriota;c__Coriobacteriia;o__Coriobacteriales;f__Eggerthellaceae;g__Parvibacter;	ENSMUSG00000104467	ileum	liver	0.200839	1	0.604359	0	0	0	0.600419
k__Bacteria;p__Actinobacteriota;c__Rubrobacteria;o__Rubrobacterales;f__Rubrobacteriaceae;g__Rubrobacter;	k__Bacteria;p__Firmicutes;c__Bacilli;o__Alicyclobacillales;f__Alicyclobacillaceae;g__Alicyclobacillus;	ileum	ileum	NA	1	NA	0	0	0	1
k__Bacteria;p__Actinobacteriota;c__Rubrobacteria;o__Rubrobacterales;f__Rubrobacteriaceae;g__Rubrobacter;	k__Bacteria;p__Firmicutes;c__Bacilli;o__Bacillales;f__Bacillaceae;g__Bacillus;	ileum	ileum	NA	1	NA	0	0	0	1
k__Bacteria;p__Actinobacteriota;c__Rubrobacteria;o__Rubrobacterales;f__Rubrobacteriaceae;g__Rubrobacter;	k__Bacteria;p__Firmicutes;c__Bacilli;o__Paenibacillales;f__Paenibacillaceae;g__Paenibacillus;	ileum	ileum	NA	1	NA	0	0	0	1
k__Bacteria;p__Actinobacteriota;c__Rubrobacteria;o__Rubrobacterales;f__Rubrobacteriaceae;g__Rubrobacter;	k__Bacteria;p__Firmicutes;c__Clostridia;o__Lachnospirales;f__Lachnospiraceae;g__Lachnospiraceae_AC2044_group;	ileum	ileum	NA	1	NA	0	0	0	1
k__Bacteria;p__Actinobacteriota;c__Rubrobacteria;o__Rubrobacterales;f__Rubrobacteriaceae;g__Rubrobacter;	k__Bacteria;p__Myxococcota;c__Myxococcia;o__Myxococcales;f__Myxococcaceae;g__P3OB-42;	ileum	ileum	NA	1	NA	0	0	0	1
k__Bacteria;p__Actinobacteriota;c__Rubrobacteria;o__Rubrobacterales;f__Rubrobacteriaceae;g__Rubrobacter;	k__Bacteria;p__Proteobacteria;c__Gammaproteobacteria;o__Enterobacterales;f__Succinivibrionaceae;g__Succinivibrio;	ileum	ileum	NA	1	NA	0	0	0	1
k__Bacteria;p__Bacteroidota;c__Bacteroidia;o__Bacteroidales;f__Bacteroidaceae;g__Bacteroides;	ENSMUSG00000056116	ileum	liver	0.957427	0.365148	5.03e-05	0.333899	0.000201372	0.137616	0.661288
k__Bacteria;p__Bacteroidota;c__Bacteroidia;o__Bacteroidales;f__Bacteroidaceae;g__Bacteroides;	ENSMUSG00000057406	ileum	liver	-0.940019	-0.547723	0.000164049	0.12687	0.000245176	0.144344	-0.743871
k__Bacteria;p__Bacteroidota;c__Bacteroidia;o__Bacteroidales;f__Bacteroidaceae;g__Bacteroides;	ENSMUSG00000070713	ileum	liver	0.905204	0.730297	0.000786294	0.0254636	0.000236632	0.143826	0.81775
k__Bacteria;p__Bacteroidota;c__Bacteroidia;o__Bacteroidales;f__Marinifilaceae;g__Odoribacter;	k__Bacteria;p__Bacteroidota;c__Bacteroidia;o__Bacteroidales;f__Rikenellaceae;g__Alistipes;	ileum	ileum	0.69923	1	0.0360616	0	0	0	0.849615
k__Bacteria;p__Bacteroidota;c__Bacteroidia;o__Bacteroidales;f__Marinifilaceae;g__Odoribacter;	k__Bacteria;p__Firmicutes;c__Bacilli;o__Lactobacillales;f__Aerococcaceae;g__Aerococcus;	ileum	ileum	0.083428	1	0.831025	0	0	0	0.541714
k__Bacteria;p__Bacteroidota;c__Bacteroidia;o__Bacteroidales;f__Marinifilaceae;g__Odoribacter;	k__Bacteria;p__Firmicutes;c__Clostridia;o__Oscillospirales;f__Ruminococcaceae;g__Anaerotruncus;	ileum	ileum	0.572078	1	0.107494	0	0	0	0.786039
k__Bacteria;p__Bacteroidota;c__Bacteroidia;o__Bacteroidales;f__Prevotellaceae;g__Prevotella_7;	k__Bacteria;p__Bacteroidota;c__Bacteroidia;o__Flavobacteriales;f__Weeksellaceae;g__Cloacibacterium;	ileum	ileum	NA	1	NA	0	0	0	1
k__Bacteria;p__Bacteroidota;c__Bacteroidia;o__Bacteroidales;f__Prevotellaceae;g__Prevotella_7;	k__Bacteria;p__Cyanobacteria;c__Cyanobacteriia;o__Chloroplast;f__unidentified_Chloroplast;g__unidentified_Chloroplast;	ileum	ileum	NA	1	NA	0	0	0	1
k__Bacteria;p__Bacteroidota;c__Bacteroidia;o__Bacteroidales;f__Prevotellaceae;g__Prevotella_7;	k__Bacteria;p__Firmicutes;c__Bacilli;o__Bacillales;f__Salisediminibacteriaceae;g__Salipaludibacillus;	ileum	ileum	NA	1	NA	0	0	0	1
k__Bacteria;p__Bacteroidota;c__Bacteroidia;o__Bacteroidales;f__Prevotellaceae;g__Prevotella_7;	k__Bacteria;p__Firmicutes;c__Clostridia;o__Lachnospirales;f__Lachnospiraceae;g__Agathobacter;	ileum	ileum	NA	1	NA	0	0	0	1
k__Bacteria;p__Bacteroidota;c__Bacteroidia;o__Bacteroidales;f__Prevotellaceae;g__Prevotella_7;	k__Bacteria;p__Firmicutes;c__Clostridia;o__Lachnospirales;f__Lachnospiraceae;g__ASF356;	ileum	ileum	NA	1	NA	0	0	0	1
k__Bacteria;p__Bacteroidota;c__Bacteroidia;o__Bacteroidales;f__Prevotellaceae;g__Prevotella_7;	k__Bacteria;p__Firmicutes;c__Clostridia;o__Oscillospirales;f__[Eubacterium]_coprostanoligenes_group;g__unidentified_[Eubacterium]_coprostanoligenes_group;	ileum	ileum	NA	1	NA	0	0	0	1
k__Bacteria;p__Bacteroidota;c__Bacteroidia;o__Bacteroidales;f__Prevotellaceae;g__Prevotella_7;	k__Bacteria;p__Firmicutes;c__Clostridia;o__Peptococcales;f__Peptococcaceae;g__Peptococcus;	ileum	ileum	NA	1	NA	0	0	0	1
k__Bacteria;p__Bacteroidota;c__Bacteroidia;o__Bacteroidales;f__Prevotellaceae;g__Prevotella_7;	k__Bacteria;p__Firmicutes;c__Clostridia;o__Peptostreptococcales-Tissierellales;f__Anaerovoracaceae;g__[Eubacterium]_nodatum_group;	ileum	ileum	NA	1	NA	0	0	0	1
k__Bacteria;p__Bacteroidota;c__Bacteroidia;o__Bacteroidales;f__Prevotellaceae;g__Prevotella_7;	k__Bacteria;p__Proteobacteria;c__Gammaproteobacteria;o__Enterobacterales;f__Pasteurellaceae;g__Haemophilus;	ileum	ileum	NA	1	NA	0	0	0	1
k__Bacteria;p__Bacteroidota;c__Bacteroidia;o__Bacteroidales;f__Prevotellaceae;g__Prevotella_7;	k__Bacteria;p__Proteobacteria;c__Gammaproteobacteria;o__Pseudomonadales;f__Moraxellaceae;g__Enhydrobacter;	ileum	ileum	NA	1	NA	0	0	0	1
k__Bacteria;p__Bacteroidota;c__Bacteroidia;o__Bacteroidales;f__Rikenellaceae;g__Alistipes;	k__Bacteria;p__Firmicutes;c__Clostridia;o__Oscillospirales;f__Ruminococcaceae;g__Anaerotruncus;	ileum	ileum	0.412514	1	0.269865	0	0	0	0.706257
k__Bacteria;p__Bacteroidota;c__Bacteroidia;o__Bacteroidales;f__Rikenellaceae;g__Alistipes;	ENSMUSG00000009246	ileum	liver	0.0714286	1	0.855104	0	0	0	0.535714
k__Bacteria;p__Bacteroidota;c__Bacteroidia;o__Bacteroidales;f__Rikenellaceae;g__Rikenellaceae_RC9_gut_group;	ENSMUSG00000006818	ileum	liver	-0.983192	-0.524901	1.99e-06	0.146784	4.7e-06	0.0242034	-0.754046
k__Bacteria;p__Bacteroidota;c__Bacteroidia;o__Bacteroidales;f__Rikenellaceae;g__Rikenellaceae_RC9_gut_group;	ENSMUSG00000066116	ileum	liver	0.96624	0.136931	2.25e-05	0.725369	0.000196392	0.137504	0.551586
k__Bacteria;p__Bacteroidota;c__Bacteroidia;o__Bacteroidales;f__Rikenellaceae;g__Rikenellaceae_RC9_gut_group;	ENSMUSG00000048279	ileum	liver	0.983192	0.319505	1.99e-06	0.401969	1.21e-05	0.0458488	0.651348
k__Bacteria;p__Bacteroidota;c__Bacteroidia;o__Bacteroidales;f__Rikenellaceae;g__Rikenellaceae_RC9_gut_group;	ENSMUSG00000111947	ileum	liver	0.491596	1	0.178927	0	0	0	0.745798
k__Bacteria;p__Bacteroidota;c__Bacteroidia;o__Chitinophagales;f__Chitinophagaceae;g__Terrimonas;	k__Bacteria;p__Proteobacteria;c__Gammaproteobacteria;o__Pseudomonadales;f__Moraxellaceae;g__Acinetobacter;	ileum	ileum	NA	1	NA	0	0	0	1
k__Bacteria;p__Bacteroidota;c__Bacteroidia;o__Cytophagales;f__Hymenobacteraceae;g__Hymenobacter;	k__Bacteria;p__Firmicutes;c__Clostridia;o__Oscillospirales;f__Oscillospiraceae;g__NK4A214_group;	ileum	ileum	NA	1	NA	0	0	0	1
k__Bacteria;p__Bacteroidota;c__Bacteroidia;o__Cytophagales;f__Hymenobacteraceae;g__Hymenobacter;	k__Bacteria;p__Proteobacteria;c__Alphaproteobacteria;o__Rickettsiales;f__Mitochondria;g__unidentified_Mitochondria;	ileum	ileum	NA	1	NA	0	0	0	1
k__Bacteria;p__Bacteroidota;c__Bacteroidia;o__Flavobacteriales;f__Weeksellaceae;g__Cloacibacterium;	k__Bacteria;p__Cyanobacteria;c__Cyanobacteriia;o__Chloroplast;f__unidentified_Chloroplast;g__unidentified_Chloroplast;	ileum	ileum	NA	1	NA	0	0	0	1
k__Bacteria;p__Bacteroidota;c__Bacteroidia;o__Flavobacteriales;f__Weeksellaceae;g__Cloacibacterium;	k__Bacteria;p__Firmicutes;c__Bacilli;o__Bacillales;f__Salisediminibacteriaceae;g__Salipaludibacillus;	ileum	ileum	NA	1	NA	0	0	0	1
k__Bacteria;p__Bacteroidota;c__Bacteroidia;o__Flavobacteriales;f__Weeksellaceae;g__Cloacibacterium;	k__Bacteria;p__Firmicutes;c__Clostridia;o__Lachnospirales;f__Lachnospiraceae;g__Agathobacter;	ileum	ileum	NA	1	NA	0	0	0	1
k__Bacteria;p__Bacteroidota;c__Bacteroidia;o__Flavobacteriales;f__Weeksellaceae;g__Cloacibacterium;	k__Bacteria;p__Firmicutes;c__Clostridia;o__Lachnospirales;f__Lachnospiraceae;g__ASF356;	ileum	ileum	NA	1	NA	0	0	0	1
k__Bacteria;p__Bacteroidota;c__Bacteroidia;o__Flavobacteriales;f__Weeksellaceae;g__Cloacibacterium;	k__Bacteria;p__Firmicutes;c__Clostridia;o__Oscillospirales;f__[Eubacterium]_coprostanoligenes_group;g__unidentified_[Eubacterium]_coprostanoligenes_group;	ileum	ileum	NA	1	NA	0	0	0	1
k__Bacteria;p__Bacteroidota;c__Bacteroidia;o__Flavobacteriales;f__Weeksellaceae;g__Cloacibacterium;	k__Bacteria;p__Firmicutes;c__Clostridia;o__Peptococcales;f__Peptococcaceae;g__Peptococcus;	ileum	ileum	NA	1	NA	0	0	0	1
k__Bacteria;p__Bacteroidota;c__Bacteroidia;o__Flavobacteriales;f__Weeksellaceae;g__Cloacibacterium;	k__Bacteria;p__Firmicutes;c__Clostridia;o__Peptostreptococcales-Tissierellales;f__Anaerovoracaceae;g__[Eubacterium]_nodatum_group;	ileum	ileum	NA	1	NA	0	0	0	1
k__Bacteria;p__Bacteroidota;c__Bacteroidia;o__Flavobacteriales;f__Weeksellaceae;g__Cloacibacterium;	k__Bacteria;p__Proteobacteria;c__Gammaproteobacteria;o__Enterobacterales;f__Pasteurellaceae;g__Haemophilus;	ileum	ileum	NA	1	NA	0	0	0	1
k__Bacteria;p__Bacteroidota;c__Bacteroidia;o__Flavobacteriales;f__Weeksellaceae;g__Cloacibacterium;	k__Bacteria;p__Proteobacteria;c__Gammaproteobacteria;o__Pseudomonadales;f__Moraxellaceae;g__Enhydrobacter;	ileum	ileum	NA	1	NA	0	0	0	1
k__Bacteria;p__Bacteroidota;c__Bacteroidia;o__Sphingobacteriales;f__Sphingobacteriaceae;g__Pedobacter;	k__Bacteria;p__Firmicutes;c__Bacilli;o__Staphylococcales;f__Staphylococcaceae;g__Corticicoccus;	ileum	ileum	NA	1	NA	0	0	0	1
k__Bacteria;p__Bacteroidota;c__Bacteroidia;o__Sphingobacteriales;f__Sphingobacteriaceae;g__Pedobacter;	k__Bacteria;p__Proteobacteria;c__Alphaproteobacteria;o__Rhizobiales;f__Xanthobacteraceae;g__Bradyrhizobium;	ileum	ileum	NA	1	NA	0	0	0	1
k__Bacteria;p__Bacteroidota;c__Bacteroidia;o__Sphingobacteriales;f__Sphingobacteriaceae;g__Pedobacter;	k__Bacteria;p__Proteobacteria;c__Gammaproteobacteria;o__Burkholderiales;f__Oxalobacteraceae;g__Massilia;	ileum	ileum	NA	1	NA	0	0	0	1
k__Bacteria;p__Cyanobacteria;c__Cyanobacteriia;o__Chloroplast;f__unidentified_Chloroplast;g__unidentified_Chloroplast;	k__Bacteria;p__Firmicutes;c__Bacilli;o__Bacillales;f__Salisediminibacteriaceae;g__Salipaludibacillus;	ileum	ileum	NA	1	NA	0	0	0	1
k__Bacteria;p__Cyanobacteria;c__Cyanobacteriia;o__Chloroplast;f__unidentified_Chloroplast;g__unidentified_Chloroplast;	k__Bacteria;p__Firmicutes;c__Clostridia;o__Lachnospirales;f__Lachnospiraceae;g__Agathobacter;	ileum	ileum	NA	1	NA	0	0	0	1
k__Bacteria;p__Cyanobacteria;c__Cyanobacteriia;o__Chloroplast;f__unidentified_Chloroplast;g__unidentified_Chloroplast;	k__Bacteria;p__Firmicutes;c__Clostridia;o__Lachnospirales;f__Lachnospiraceae;g__ASF356;	ileum	ileum	NA	1	NA	0	0	0	1
k__Bacteria;p__Cyanobacteria;c__Cyanobacteriia;o__Chloroplast;f__unidentified_Chloroplast;g__unidentified_Chloroplast;	k__Bacteria;p__Firmicutes;c__Clostridia;o__Oscillospirales;f__[Eubacterium]_coprostanoligenes_group;g__unidentified_[Eubacterium]_coprostanoligenes_group;	ileum	ileum	NA	1	NA	0	0	0	1
k__Bacteria;p__Cyanobacteria;c__Cyanobacteriia;o__Chloroplast;f__unidentified_Chloroplast;g__unidentified_Chloroplast;	k__Bacteria;p__Firmicutes;c__Clostridia;o__Peptococcales;f__Peptococcaceae;g__Peptococcus;	ileum	ileum	NA	1	NA	0	0	0	1
k__Bacteria;p__Cyanobacteria;c__Cyanobacteriia;o__Chloroplast;f__unidentified_Chloroplast;g__unidentified_Chloroplast;	k__Bacteria;p__Firmicutes;c__Clostridia;o__Peptostreptococcales-Tissierellales;f__Anaerovoracaceae;g__[Eubacterium]_nodatum_group;	ileum	ileum	NA	1	NA	0	0	0	1
k__Bacteria;p__Cyanobacteria;c__Cyanobacteriia;o__Chloroplast;f__unidentified_Chloroplast;g__unidentified_Chloroplast;	k__Bacteria;p__Proteobacteria;c__Gammaproteobacteria;o__Enterobacterales;f__Pasteurellaceae;g__Haemophilus;	ileum	ileum	NA	1	NA	0	0	0	1
k__Bacteria;p__Cyanobacteria;c__Cyanobacteriia;o__Chloroplast;f__unidentified_Chloroplast;g__unidentified_Chloroplast;	k__Bacteria;p__Proteobacteria;c__Gammaproteobacteria;o__Pseudomonadales;f__Moraxellaceae;g__Enhydrobacter;	ileum	ileum	NA	1	NA	0	0	0	1
k__Bacteria;p__Cyanobacteria;c__Cyanobacteriia;o__Cyanobacteriales;f__Coleofasciculaceae;g__Caldora_VP642b;	k__Bacteria;p__Firmicutes;c__Bacilli;o__Lactobacillales;f__Listeriaceae;g__Listeria;	ileum	ileum	NA	1	NA	0	0	0	1
k__Bacteria;p__Cyanobacteria;c__Cyanobacteriia;o__Cyanobacteriales;f__Coleofasciculaceae;g__Caldora_VP642b;	k__Bacteria;p__Firmicutes;c__Bacilli;o__Mycoplasmatales;f__Mycoplasmataceae;g__Mycoplasma;	ileum	ileum	NA	1	NA	0	0	0	1
k__Bacteria;p__Cyanobacteria;c__Cyanobacteriia;o__Cyanobacteriales;f__Coleofasciculaceae;g__Caldora_VP642b;	k__Bacteria;p__Firmicutes;c__Clostridia;o__Oscillospirales;f__Ruminococcaceae;g__Faecalibacterium;	ileum	ileum	NA	1	NA	0	0	0	1
k__Bacteria;p__Cyanobacteria;c__Cyanobacteriia;o__Cyanobacteriales;f__Coleofasciculaceae;g__Caldora_VP642b;	k__Bacteria;p__Proteobacteria;c__Alphaproteobacteria;o__Caulobacterales;f__Hyphomonadaceae;g__SWB02;	ileum	ileum	NA	1	NA	0	0	0	1
k__Bacteria;p__Cyanobacteria;c__Cyanobacteriia;o__Cyanobacteriales;f__Coleofasciculaceae;g__Caldora_VP642b;	k__Bacteria;p__Proteobacteria;c__Gammaproteobacteria;o__Burkholderiales;f__Comamonadaceae;g__Polaromonas;	ileum	ileum	NA	1	NA	0	0	0	1
k__Bacteria;p__Cyanobacteria;c__Cyanobacteriia;o__Cyanobacteriales;f__Coleofasciculaceae;g__Caldora_VP642b;	k__Bacteria;p__Proteobacteria;c__Gammaproteobacteria;o__Burkholderiales;f__Sutterellaceae;g__Parasutterella;	ileum	ileum	NA	1	NA	0	0	0	1
k__Bacteria;p__Cyanobacteria;c__Cyanobacteriia;o__Cyanobacteriales;f__Coleofasciculaceae;g__Caldora_VP642b;	k__Bacteria;p__Proteobacteria;c__Gammaproteobacteria;o__Enterobacterales;f__Alteromonadaceae;g__Alteromonas;	ileum	ileum	NA	1	NA	0	0	0	1
k__Bacteria;p__Cyanobacteria;c__Cyanobacteriia;o__Cyanobacteriales;f__Coleofasciculaceae;g__Caldora_VP642b;	k__Bacteria;p__Proteobacteria;c__Gammaproteobacteria;o__unidentified_Gammaproteobacteria;f__unidentified_Gammaproteobacteria;g__Candidatus_Berkiella;	ileum	ileum	NA	1	NA	0	0	0	1
k__Bacteria;p__Deferribacterota;c__Deferribacteres;o__Deferribacterales;f__Deferribacteraceae;g__Mucispirillum;	ENSMUSG00000026715	ileum	liver	0.6733	0.92787	0.0468199	0.000309097	0.000175737	0.131522	0.800585
k__Bacteria;p__Firmicutes;c__Bacilli;o__Alicyclobacillales;f__Alicyclobacillaceae;g__Alicyclobacillus;	k__Bacteria;p__Firmicutes;c__Bacilli;o__Bacillales;f__Bacillaceae;g__Bacillus;	ileum	ileum	NA	1	NA	0	0	0	1
k__Bacteria;p__Firmicutes;c__Bacilli;o__Alicyclobacillales;f__Alicyclobacillaceae;g__Alicyclobacillus;	k__Bacteria;p__Firmicutes;c__Bacilli;o__Paenibacillales;f__Paenibacillaceae;g__Paenibacillus;	ileum	ileum	NA	1	NA	0	0	0	1
k__Bacteria;p__Firmicutes;c__Bacilli;o__Alicyclobacillales;f__Alicyclobacillaceae;g__Alicyclobacillus;	k__Bacteria;p__Firmicutes;c__Clostridia;o__Lachnospirales;f__Lachnospiraceae;g__Lachnospiraceae_AC2044_group;	ileum	ileum	NA	1	NA	0	0	0	1
k__Bacteria;p__Firmicutes;c__Bacilli;o__Alicyclobacillales;f__Alicyclobacillaceae;g__Alicyclobacillus;	k__Bacteria;p__Myxococcota;c__Myxococcia;o__Myxococcales;f__Myxococcaceae;g__P3OB-42;	ileum	ileum	NA	1	NA	0	0	0	1
k__Bacteria;p__Firmicutes;c__Bacilli;o__Alicyclobacillales;f__Alicyclobacillaceae;g__Alicyclobacillus;	k__Bacteria;p__Proteobacteria;c__Gammaproteobacteria;o__Enterobacterales;f__Succinivibrionaceae;g__Succinivibrio;	ileum	ileum	NA	1	NA	0	0	0	1
k__Bacteria;p__Firmicutes;c__Bacilli;o__Alicyclobacillales;f__Alicyclobacillaceae;g__Tumebacillus;	k__Bacteria;p__Firmicutes;c__unidentified_Firmicutes;o__Oscillospirales;f__Ruminococcaceae;g__unidentified_Ruminococcaceae;	ileum	ileum	NA	1	NA	0	0	0	1
k__Bacteria;p__Firmicutes;c__Bacilli;o__Bacillales;f__Bacillaceae;g__Bacillus;	k__Bacteria;p__Firmicutes;c__Bacilli;o__Paenibacillales;f__Paenibacillaceae;g__Paenibacillus;	ileum	ileum	NA	1	NA	0	0	0	1
k__Bacteria;p__Firmicutes;c__Bacilli;o__Bacillales;f__Bacillaceae;g__Bacillus;	k__Bacteria;p__Firmicutes;c__Clostridia;o__Lachnospirales;f__Lachnospiraceae;g__Lachnospiraceae_AC2044_group;	ileum	ileum	NA	1	NA	0	0	0	1
k__Bacteria;p__Firmicutes;c__Bacilli;o__Bacillales;f__Bacillaceae;g__Bacillus;	k__Bacteria;p__Myxococcota;c__Myxococcia;o__Myxococcales;f__Myxococcaceae;g__P3OB-42;	ileum	ileum	NA	1	NA	0	0	0	1
k__Bacteria;p__Firmicutes;c__Bacilli;o__Bacillales;f__Bacillaceae;g__Bacillus;	k__Bacteria;p__Proteobacteria;c__Gammaproteobacteria;o__Enterobacterales;f__Succinivibrionaceae;g__Succinivibrio;	ileum	ileum	NA	1	NA	0	0	0	1
k__Bacteria;p__Firmicutes;c__Bacilli;o__Bacillales;f__Salisediminibacteriaceae;g__Salipaludibacillus;	k__Bacteria;p__Firmicutes;c__Clostridia;o__Lachnospirales;f__Lachnospiraceae;g__Agathobacter;	ileum	ileum	NA	1	NA	0	0	0	1
k__Bacteria;p__Firmicutes;c__Bacilli;o__Bacillales;f__Salisediminibacteriaceae;g__Salipaludibacillus;	k__Bacteria;p__Firmicutes;c__Clostridia;o__Lachnospirales;f__Lachnospiraceae;g__ASF356;	ileum	ileum	NA	1	NA	0	0	0	1
k__Bacteria;p__Firmicutes;c__Bacilli;o__Bacillales;f__Salisediminibacteriaceae;g__Salipaludibacillus;	k__Bacteria;p__Firmicutes;c__Clostridia;o__Oscillospirales;f__[Eubacterium]_coprostanoligenes_group;g__unidentified_[Eubacterium]_coprostanoligenes_group;	ileum	ileum	NA	1	NA	0	0	0	1
k__Bacteria;p__Firmicutes;c__Bacilli;o__Bacillales;f__Salisediminibacteriaceae;g__Salipaludibacillus;	k__Bacteria;p__Firmicutes;c__Clostridia;o__Peptococcales;f__Peptococcaceae;g__Peptococcus;	ileum	ileum	NA	1	NA	0	0	0	1
k__Bacteria;p__Firmicutes;c__Bacilli;o__Bacillales;f__Salisediminibacteriaceae;g__Salipaludibacillus;	k__Bacteria;p__Firmicutes;c__Clostridia;o__Peptostreptococcales-Tissierellales;f__Anaerovoracaceae;g__[Eubacterium]_nodatum_group;	ileum	ileum	NA	1	NA	0	0	0	1
k__Bacteria;p__Firmicutes;c__Bacilli;o__Bacillales;f__Salisediminibacteriaceae;g__Salipaludibacillus;	k__Bacteria;p__Proteobacteria;c__Gammaproteobacteria;o__Enterobacterales;f__Pasteurellaceae;g__Haemophilus;	ileum	ileum	NA	1	NA	0	0	0	1
k__Bacteria;p__Firmicutes;c__Bacilli;o__Bacillales;f__Salisediminibacteriaceae;g__Salipaludibacillus;	k__Bacteria;p__Proteobacteria;c__Gammaproteobacteria;o__Pseudomonadales;f__Moraxellaceae;g__Enhydrobacter;	ileum	ileum	NA	1	NA	0	0	0	1
k__Bacteria;p__Firmicutes;c__Bacilli;o__Erysipelotrichales;f__Erysipelatoclostridiaceae;g__Erysipelatoclostridium;	ENSMUSG00000104467	ileum	liver	0.380076	1	0.312972	0	0	0	0.690038
k__Bacteria;p__Firmicutes;c__Bacilli;o__Erysipelotrichales;f__Erysipelotrichaceae;g__Dubosiella;	ENSMUSG00000040017	ileum	liver	-0.7	-0.95	0.043254	0.000352734	0.000184466	0.135215	-0.825
k__Bacteria;p__Firmicutes;c__Bacilli;o__Lactobacillales;f__Aerococcaceae;g__Aerococcus;	k__Bacteria;p__Firmicutes;c__Bacilli;o__Lactobacillales;f__Lactobacillaceae;g__HT002;	ileum	ileum	0.992157	NA	1.4e-07	NA	1.4e-07	0.00101042	0.992157
k__Bacteria;p__Firmicutes;c__Bacilli;o__Lactobacillales;f__Aerococcaceae;g__Aerococcus;	k__Bacteria;p__Firmicutes;c__Clostridia;o__Oscillospirales;f__Ruminococcaceae;g__Anaerotruncus;	ileum	ileum	0.5625	1	0.114884	0	0	0	0.78125
k__Bacteria;p__Firmicutes;c__Bacilli;o__Lactobacillales;f__Aerococcaceae;g__Aerococcus;	ENSMUSG00000009246	ileum	liver	0.229175	1	0.553083	0	0	0	0.614587
k__Bacteria;p__Firmicutes;c__Bacilli;o__Lactobacillales;f__Listeriaceae;g__Listeria;	k__Bacteria;p__Firmicutes;c__Bacilli;o__Mycoplasmatales;f__Mycoplasmataceae;g__Mycoplasma;	ileum	ileum	NA	1	NA	0	0	0	1
k__Bacteria;p__Firmicutes;c__Bacilli;o__Lactobacillales;f__Listeriaceae;g__Listeria;	k__Bacteria;p__Firmicutes;c__Clostridia;o__Oscillospirales;f__Ruminococcaceae;g__Faecalibacterium;	ileum	ileum	NA	1	NA	0	0	0	1
k__Bacteria;p__Firmicutes;c__Bacilli;o__Lactobacillales;f__Listeriaceae;g__Listeria;	k__Bacteria;p__Proteobacteria;c__Alphaproteobacteria;o__Caulobacterales;f__Hyphomonadaceae;g__SWB02;	ileum	ileum	NA	1	NA	0	0	0	1
k__Bacteria;p__Firmicutes;c__Bacilli;o__Lactobacillales;f__Listeriaceae;g__Listeria;	k__Bacteria;p__Proteobacteria;c__Gammaproteobacteria;o__Burkholderiales;f__Comamonadaceae;g__Polaromonas;	ileum	ileum	NA	1	NA	0	0	0	1
k__Bacteria;p__Firmicutes;c__Bacilli;o__Lactobacillales;f__Listeriaceae;g__Listeria;	k__Bacteria;p__Proteobacteria;c__Gammaproteobacteria;o__Burkholderiales;f__Sutterellaceae;g__Parasutterella;	ileum	ileum	NA	1	NA	0	0	0	1
k__Bacteria;p__Firmicutes;c__Bacilli;o__Lactobacillales;f__Listeriaceae;g__Listeria;	k__Bacteria;p__Proteobacteria;c__Gammaproteobacteria;o__Enterobacterales;f__Alteromonadaceae;g__Alteromonas;	ileum	ileum	NA	1	NA	0	0	0	1
k__Bacteria;p__Firmicutes;c__Bacilli;o__Lactobacillales;f__Listeriaceae;g__Listeria;	k__Bacteria;p__Proteobacteria;c__Gammaproteobacteria;o__unidentified_Gammaproteobacteria;f__unidentified_Gammaproteobacteria;g__Candidatus_Berkiella;	ileum	ileum	NA	1	NA	0	0	0	1
k__Bacteria;p__Firmicutes;c__Bacilli;o__Lactobacillales;f__Streptococcaceae;g__Lactococcus;	ENSMUSG00000055493	ileum	liver	NA	0.937247	NA	0.000191631	0.000191631	0.135686	0.937247
k__Bacteria;p__Firmicutes;c__Bacilli;o__Mycoplasmatales;f__Mycoplasmataceae;g__Mycoplasma;	k__Bacteria;p__Firmicutes;c__Clostridia;o__Oscillospirales;f__Ruminococcaceae;g__Faecalibacterium;	ileum	ileum	NA	1	NA	0	0	0	1
k__Bacteria;p__Firmicutes;c__Bacilli;o__Mycoplasmatales;f__Mycoplasmataceae;g__Mycoplasma;	k__Bacteria;p__Proteobacteria;c__Alphaproteobacteria;o__Caulobacterales;f__Hyphomonadaceae;g__SWB02;	ileum	ileum	NA	1	NA	0	0	0	1
k__Bacteria;p__Firmicutes;c__Bacilli;o__Mycoplasmatales;f__Mycoplasmataceae;g__Mycoplasma;	k__Bacteria;p__Proteobacteria;c__Gammaproteobacteria;o__Burkholderiales;f__Comamonadaceae;g__Polaromonas;	ileum	ileum	NA	1	NA	0	0	0	1
k__Bacteria;p__Firmicutes;c__Bacilli;o__Mycoplasmatales;f__Mycoplasmataceae;g__Mycoplasma;	k__Bacteria;p__Proteobacteria;c__Gammaproteobacteria;o__Burkholderiales;f__Sutterellaceae;g__Parasutterella;	ileum	ileum	NA	1	NA	0	0	0	1
k__Bacteria;p__Firmicutes;c__Bacilli;o__Mycoplasmatales;f__Mycoplasmataceae;g__Mycoplasma;	k__Bacteria;p__Proteobacteria;c__Gammaproteobacteria;o__Enterobacterales;f__Alteromonadaceae;g__Alteromonas;	ileum	ileum	NA	1	NA	0	0	0	1
k__Bacteria;p__Firmicutes;c__Bacilli;o__Mycoplasmatales;f__Mycoplasmataceae;g__Mycoplasma;	k__Bacteria;p__Proteobacteria;c__Gammaproteobacteria;o__unidentified_Gammaproteobacteria;f__unidentified_Gammaproteobacteria;g__Candidatus_Berkiella;	ileum	ileum	NA	1	NA	0	0	0	1
k__Bacteria;p__Firmicutes;c__Bacilli;o__Paenibacillales;f__Paenibacillaceae;g__Paenibacillus;	k__Bacteria;p__Firmicutes;c__Clostridia;o__Lachnospirales;f__Lachnospiraceae;g__Lachnospiraceae_AC2044_group;	ileum	ileum	NA	1	NA	0	0	0	1
k__Bacteria;p__Firmicutes;c__Bacilli;o__Paenibacillales;f__Paenibacillaceae;g__Paenibacillus;	k__Bacteria;p__Myxococcota;c__Myxococcia;o__Myxococcales;f__Myxococcaceae;g__P3OB-42;	ileum	ileum	NA	1	NA	0	0	0	1
k__Bacteria;p__Firmicutes;c__Bacilli;o__Paenibacillales;f__Paenibacillaceae;g__Paenibacillus;	k__Bacteria;p__Proteobacteria;c__Gammaproteobacteria;o__Enterobacterales;f__Succinivibrionaceae;g__Succinivibrio;	ileum	ileum	NA	1	NA	0	0	0	1
k__Bacteria;p__Firmicutes;c__Bacilli;o__Staphylococcales;f__Staphylococcaceae;g__Corticicoccus;	k__Bacteria;p__Proteobacteria;c__Alphaproteobacteria;o__Rhizobiales;f__Xanthobacteraceae;g__Bradyrhizobium;	ileum	ileum	NA	1	NA	0	0	0	1
k__Bacteria;p__Firmicutes;c__Bacilli;o__Staphylococcales;f__Staphylococcaceae;g__Corticicoccus;	k__Bacteria;p__Proteobacteria;c__Gammaproteobacteria;o__Burkholderiales;f__Oxalobacteraceae;g__Massilia;	ileum	ileum	NA	1	NA	0	0	0	1
k__Bacteria;p__Firmicutes;c__Clostridia;o__Christensenellales;f__Christensenellaceae;g__Christensenellaceae_R-7_group;	k__Bacteria;p__Firmicutes;c__Clostridia;o__Lachnospirales;f__Lachnospiraceae;g__Anaerostipes;	ileum	ileum	1	NA	0	NA	0	0	1
k__Bacteria;p__Firmicutes;c__Clostridia;o__Clostridiales;f__Clostridiaceae;g__Clostridium_sensu_stricto_1;	ENSMUSG00000029053	ileum	liver	0.466667	0.962352	0.212522	3.29e-05	8.99e-05	0.110354	0.714509
k__Bacteria;p__Firmicutes;c__Clostridia;o__Eubacteriales;f__Anaerofustaceae;g__Anaerofustis;	k__Bacteria;p__Firmicutes;c__Clostridia;o__Oscillospirales;f__Oscillospiraceae;g__Oscillibacter;	ileum	ileum	1	NA	0	NA	0	0	1
k__Bacteria;p__Firmicutes;c__Clostridia;o__Lachnospirales;f__Lachnospiraceae;g__[Eubacterium]_xylanophilum_group;	ENSMUSG00000059456	ileum	liver	-0.949289	-0.724569	9.2e-05	0.0272387	3.48e-05	0.0765811	-0.836929
k__Bacteria;p__Firmicutes;c__Clostridia;o__Lachnospirales;f__Lachnospiraceae;g__A2;	ENSMUSG00000100455	ileum	liver	0.348345	0.992157	0.358255	1.4e-07	8.91e-07	0.00601177	0.670251
k__Bacteria;p__Firmicutes;c__Clostridia;o__Lachnospirales;f__Lachnospiraceae;g__A2;	ENSMUSG00000111712	ileum	liver	0.16	0.992157	0.680924	1.4e-07	1.63e-06	0.0104986	0.576078
k__Bacteria;p__Firmicutes;c__Clostridia;o__Lachnospirales;f__Lachnospiraceae;g__Acetatifactor;	ENSMUSG00000059327	ileum	liver	0.479257	0.978945	0.191767	4.37e-06	1.26e-05	0.0472103	0.729101
k__Bacteria;p__Firmicutes;c__Clostridia;o__Lachnospirales;f__Lachnospiraceae;g__Acetatifactor;	ENSMUSG00000069814	ileum	liver	1	0.722328	0	0.0279547	0	0	0.861164
k__Bacteria;p__Firmicutes;c__Clostridia;o__Lachnospirales;f__Lachnospiraceae;g__Agathobacter;	k__Bacteria;p__Firmicutes;c__Clostridia;o__Lachnospirales;f__Lachnospiraceae;g__ASF356;	ileum	ileum	NA	1	NA	0	0	0	1
k__Bacteria;p__Firmicutes;c__Clostridia;o__Lachnospirales;f__Lachnospiraceae;g__Agathobacter;	k__Bacteria;p__Firmicutes;c__Clostridia;o__Oscillospirales;f__[Eubacterium]_coprostanoligenes_group;g__unidentified_[Eubacterium]_coprostanoligenes_group;	ileum	ileum	NA	1	NA	0	0	0	1
k__Bacteria;p__Firmicutes;c__Clostridia;o__Lachnospirales;f__Lachnospiraceae;g__Agathobacter;	k__Bacteria;p__Firmicutes;c__Clostridia;o__Peptococcales;f__Peptococcaceae;g__Peptococcus;	ileum	ileum	NA	1	NA	0	0	0	1
k__Bacteria;p__Firmicutes;c__Clostridia;o__Lachnospirales;f__Lachnospiraceae;g__Agathobacter;	k__Bacteria;p__Firmicutes;c__Clostridia;o__Peptostreptococcales-Tissierellales;f__Anaerovoracaceae;g__[Eubacterium]_nodatum_group;	ileum	ileum	NA	1	NA	0	0	0	1
k__Bacteria;p__Firmicutes;c__Clostridia;o__Lachnospirales;f__Lachnospiraceae;g__Agathobacter;	k__Bacteria;p__Proteobacteria;c__Gammaproteobacteria;o__Enterobacterales;f__Pasteurellaceae;g__Haemophilus;	ileum	ileum	NA	1	NA	0	0	0	1
k__Bacteria;p__Firmicutes;c__Clostridia;o__Lachnospirales;f__Lachnospiraceae;g__Agathobacter;	k__Bacteria;p__Proteobacteria;c__Gammaproteobacteria;o__Pseudomonadales;f__Moraxellaceae;g__Enhydrobacter;	ileum	ileum	NA	1	NA	0	0	0	1
k__Bacteria;p__Firmicutes;c__Clostridia;o__Lachnospirales;f__Lachnospiraceae;g__ASF356;	k__Bacteria;p__Firmicutes;c__Clostridia;o__Oscillospirales;f__[Eubacterium]_coprostanoligenes_group;g__unidentified_[Eubacterium]_coprostanoligenes_group;	ileum	ileum	NA	1	NA	0	0	0	1
k__Bacteria;p__Firmicutes;c__Clostridia;o__Lachnospirales;f__Lachnospiraceae;g__ASF356;	k__Bacteria;p__Firmicutes;c__Clostridia;o__Peptostreptococcales-Tissierellales;f__Anaerovoracaceae;g__[Eubacterium]_nodatum_group;	ileum	ileum	NA	1	NA	0	0	0	1
k__Bacteria;p__Firmicutes;c__Clostridia;o__Lachnospirales;f__Lachnospiraceae;g__ASF356;	k__Bacteria;p__Proteobacteria;c__Gammaproteobacteria;o__Enterobacterales;f__Pasteurellaceae;g__Haemophilus;	ileum	ileum	NA	1	NA	0	0	0	1
k__Bacteria;p__Firmicutes;c__Clostridia;o__Lachnospirales;f__Lachnospiraceae;g__ASF356;	k__Bacteria;p__Proteobacteria;c__Gammaproteobacteria;o__Pseudomonadales;f__Moraxellaceae;g__Enhydrobacter;	ileum	ileum	NA	1	NA	0	0	0	1
k__Bacteria;p__Firmicutes;c__Clostridia;o__Lachnospirales;f__Lachnospiraceae;g__ASF356;	ENSMUSG00000094222	ileum	liver	0.96875	0.143019	1.72e-05	0.713564	0.000151289	0.129243	0.555885
k__Bacteria;p__Firmicutes;c__Clostridia;o__Lachnospirales;f__Lachnospiraceae;g__Lachnospiraceae_AC2044_group;	k__Bacteria;p__Myxococcota;c__Myxococcia;o__Myxococcales;f__Myxococcaceae;g__P3OB-42;	ileum	ileum	NA	1	NA	0	0	0	1
k__Bacteria;p__Firmicutes;c__Clostridia;o__Lachnospirales;f__Lachnospiraceae;g__Lachnospiraceae_AC2044_group;	k__Bacteria;p__Proteobacteria;c__Gammaproteobacteria;o__Enterobacterales;f__Succinivibrionaceae;g__Succinivibrio;	ileum	ileum	NA	1	NA	0	0	0	1
k__Bacteria;p__Firmicutes;c__Clostridia;o__Lachnospirales;f__Lachnospiraceae;g__Lachnospiraceae_FCS020_group;	ENSMUSG00000112738	ileum	liver	0.229175	0.96875	0.553083	1.72e-05	0.000119692	0.11959	0.598962
k__Bacteria;p__Firmicutes;c__Clostridia;o__Lachnospirales;f__Lachnospiraceae;g__Lachnospiraceae_FCS020_group;	ENSMUSG00000101378	ileum	liver	0.182574	0.96875	0.63824	1.72e-05	0.000136546	0.122079	0.575662
k__Bacteria;p__Firmicutes;c__Clostridia;o__Lachnospirales;f__Lachnospiraceae;g__Roseburia;	ENSMUSG00000079494	ileum	liver	0.865577	0.839841	0.00256467	0.00461137	0.000146002	0.128648	0.852709
k__Bacteria;p__Firmicutes;c__Clostridia;o__Lachnospirales;f__Lachnospiraceae;g__unidentified_Lachnospiraceae;	ENSMU_novel.304	ileum	liver	0.123937	0.96875	0.750726	1.72e-05	0.000158512	0.129243	0.546344
k__Bacteria;p__Firmicutes;c__Clostridia;o__Monoglobales;f__Monoglobaceae;g__Monoglobus;	ENSMUSG00000099137	ileum	liver	0.334767	1	0.37854	0	0	0	0.667384
k__Bacteria;p__Firmicutes;c__Clostridia;o__Oscillospirales;f__[Eubacterium]_coprostanoligenes_group;g__unidentified_[Eubacterium]_coprostanoligenes_group;	k__Bacteria;p__Firmicutes;c__Clostridia;o__Peptococcales;f__Peptococcaceae;g__Peptococcus;	ileum	ileum	NA	1	NA	0	0	0	1
k__Bacteria;p__Firmicutes;c__Clostridia;o__Oscillospirales;f__[Eubacterium]_coprostanoligenes_group;g__unidentified_[Eubacterium]_coprostanoligenes_group;	k__Bacteria;p__Firmicutes;c__Clostridia;o__Peptostreptococcales-Tissierellales;f__Anaerovoracaceae;g__[Eubacterium]_nodatum_group;	ileum	ileum	NA	1	NA	0	0	0	1
k__Bacteria;p__Firmicutes;c__Clostridia;o__Oscillospirales;f__[Eubacterium]_coprostanoligenes_group;g__unidentified_[Eubacterium]_coprostanoligenes_group;	k__Bacteria;p__Proteobacteria;c__Gammaproteobacteria;o__Enterobacterales;f__Pasteurellaceae;g__Haemophilus;	ileum	ileum	NA	1	NA	0	0	0	1
k__Bacteria;p__Firmicutes;c__Clostridia;o__Oscillospirales;f__[Eubacterium]_coprostanoligenes_group;g__unidentified_[Eubacterium]_coprostanoligenes_group;	k__Bacteria;p__Proteobacteria;c__Gammaproteobacteria;o__Pseudomonadales;f__Moraxellaceae;g__Enhydrobacter;	ileum	ileum	NA	1	NA	0	0	0	1
k__Bacteria;p__Firmicutes;c__Clostridia;o__Oscillospirales;f__Oscillospiraceae;g__Colidextribacter;	ENSMUSG00000005089	ileum	liver	-0.842744	-0.834231	0.00433838	0.00517185	0.000262625	0.146624	-0.838488
k__Bacteria;p__Firmicutes;c__Clostridia;o__Oscillospirales;f__Oscillospiraceae;g__Colidextribacter;	ENSMUSG00000038150	ileum	liver	-0.978945	-0.59588	4.37e-06	0.0904	6.22e-06	0.0299443	-0.787412
k__Bacteria;p__Firmicutes;c__Clostridia;o__Oscillospirales;f__Oscillospiraceae;g__Colidextribacter;	ENSMUSG00000040813	ileum	liver	-0.953407	-0.59588	6.87e-05	0.0904	8.06e-05	0.101	-0.774643
k__Bacteria;p__Firmicutes;c__Clostridia;o__Oscillospirales;f__Oscillospiraceae;g__Colidextribacter;	ENSMUSG00000032808	ileum	liver	-0.893819	-0.859769	0.00115609	0.00295628	4.64e-05	0.085823	-0.876794
k__Bacteria;p__Firmicutes;c__Clostridia;o__Oscillospirales;f__Oscillospiraceae;g__Colidextribacter;	ENSMUSG00000022237	ileum	liver	0.459679	0.953407	0.213171	6.87e-05	0.000177608	0.132705	0.706543
k__Bacteria;p__Firmicutes;c__Clostridia;o__Oscillospirales;f__Oscillospiraceae;g__Colidextribacter;	ENSMUSG00000046532	ileum	liver	-0.92787	-0.715055	0.000309097	0.0303628	0.00011803	0.119086	-0.821463
k__Bacteria;p__Firmicutes;c__Clostridia;o__Oscillospirales;f__Oscillospiraceae;g__Intestinimonas;	k__Bacteria;p__Firmicutes;c__Clostridia;o__Oscillospirales;f__Ruminococcaceae;g__Paludicola;	ileum	ileum	0.992157	NA	1.4e-07	NA	1.4e-07	0.00101042	0.992157
k__Bacteria;p__Firmicutes;c__Clostridia;o__Oscillospirales;f__Oscillospiraceae;g__Intestinimonas;	ENSMUSG00000099556	ileum	liver	0.0684653	1	0.861067	0	0	0	0.534233
k__Bacteria;p__Firmicutes;c__Clostridia;o__Oscillospirales;f__Oscillospiraceae;g__NK4A214_group;	k__Bacteria;p__Proteobacteria;c__Alphaproteobacteria;o__Rickettsiales;f__Mitochondria;g__unidentified_Mitochondria;	ileum	ileum	NA	1	NA	0	0	0	1
k__Bacteria;p__Firmicutes;c__Clostridia;o__Oscillospirales;f__Oscillospiraceae;g__UCG-003;	k__Bacteria;p__Firmicutes;c__Clostridia;o__Oscillospirales;f__Ruminococcaceae;g__Anaerotruncus;	ileum	ileum	1	NA	0	NA	0	0	1
k__Bacteria;p__Firmicutes;c__Clostridia;o__Oscillospirales;f__Oscillospiraceae;g__UCG-003;	k__Bacteria;p__Firmicutes;c__Clostridia;o__Peptostreptococcales-Tissierellales;f__Anaerovoracaceae;g__Family_XIII_UCG-001;	ileum	ileum	1	NA	0	NA	0	0	1
k__Bacteria;p__Firmicutes;c__Clostridia;o__Oscillospirales;f__Ruminococcaceae;g__Anaerotruncus;	k__Bacteria;p__Firmicutes;c__Clostridia;o__Peptostreptococcales-Tissierellales;f__Anaerovoracaceae;g__Family_XIII_UCG-001;	ileum	ileum	1	NA	0	NA	0	0	1
k__Bacteria;p__Firmicutes;c__Clostridia;o__Oscillospirales;f__Ruminococcaceae;g__Faecalibacterium;	k__Bacteria;p__Proteobacteria;c__Alphaproteobacteria;o__Caulobacterales;f__Hyphomonadaceae;g__SWB02;	ileum	ileum	NA	1	NA	0	0	0	1
k__Bacteria;p__Firmicutes;c__Clostridia;o__Oscillospirales;f__Ruminococcaceae;g__Faecalibacterium;	k__Bacteria;p__Proteobacteria;c__Gammaproteobacteria;o__Burkholderiales;f__Comamonadaceae;g__Polaromonas;	ileum	ileum	NA	1	NA	0	0	0	1
k__Bacteria;p__Firmicutes;c__Clostridia;o__Oscillospirales;f__Ruminococcaceae;g__Faecalibacterium;	k__Bacteria;p__Proteobacteria;c__Gammaproteobacteria;o__Burkholderiales;f__Sutterellaceae;g__Parasutterella;	ileum	ileum	NA	1	NA	0	0	0	1
k__Bacteria;p__Firmicutes;c__Clostridia;o__Oscillospirales;f__Ruminococcaceae;g__Faecalibacterium;	k__Bacteria;p__Proteobacteria;c__Gammaproteobacteria;o__Enterobacterales;f__Alteromonadaceae;g__Alteromonas;	ileum	ileum	NA	1	NA	0	0	0	1
k__Bacteria;p__Firmicutes;c__Clostridia;o__Oscillospirales;f__Ruminococcaceae;g__Faecalibacterium;	k__Bacteria;p__Proteobacteria;c__Gammaproteobacteria;o__unidentified_Gammaproteobacteria;f__unidentified_Gammaproteobacteria;g__Candidatus_Berkiella;	ileum	ileum	NA	1	NA	0	0	0	1
k__Bacteria;p__Firmicutes;c__Clostridia;o__Peptococcales;f__Peptococcaceae;g__Peptococcus;	k__Bacteria;p__Firmicutes;c__Clostridia;o__Peptostreptococcales-Tissierellales;f__Anaerovoracaceae;g__[Eubacterium]_nodatum_group;	ileum	ileum	NA	1	NA	0	0	0	1
k__Bacteria;p__Firmicutes;c__Clostridia;o__Peptococcales;f__Peptococcaceae;g__Peptococcus;	k__Bacteria;p__Proteobacteria;c__Gammaproteobacteria;o__Enterobacterales;f__Pasteurellaceae;g__Haemophilus;	ileum	ileum	NA	1	NA	0	0	0	1
k__Bacteria;p__Firmicutes;c__Clostridia;o__Peptococcales;f__Peptococcaceae;g__Peptococcus;	k__Bacteria;p__Proteobacteria;c__Gammaproteobacteria;o__Pseudomonadales;f__Moraxellaceae;g__Enhydrobacter;	ileum	ileum	NA	1	NA	0	0	0	1
k__Bacteria;p__Firmicutes;c__Clostridia;o__Peptostreptococcales-Tissierellales;f__Anaerovoracaceae;g__[Eubacterium]_nodatum_group;	k__Bacteria;p__Proteobacteria;c__Gammaproteobacteria;o__Enterobacterales;f__Pasteurellaceae;g__Haemophilus;	ileum	ileum	NA	1	NA	0	0	0	1
k__Bacteria;p__Firmicutes;c__Clostridia;o__Peptostreptococcales-Tissierellales;f__Anaerovoracaceae;g__[Eubacterium]_nodatum_group;	k__Bacteria;p__Proteobacteria;c__Gammaproteobacteria;o__Pseudomonadales;f__Moraxellaceae;g__Enhydrobacter;	ileum	ileum	NA	1	NA	0	0	0	1
k__Bacteria;p__Myxococcota;c__Myxococcia;o__Myxococcales;f__Myxococcaceae;g__P3OB-42;	k__Bacteria;p__Proteobacteria;c__Gammaproteobacteria;o__Enterobacterales;f__Succinivibrionaceae;g__Succinivibrio;	ileum	ileum	NA	1	NA	0	0	0	1
k__Bacteria;p__Proteobacteria;c__Alphaproteobacteria;o__Caulobacterales;f__Hyphomonadaceae;g__SWB02;	k__Bacteria;p__Proteobacteria;c__Gammaproteobacteria;o__Burkholderiales;f__Comamonadaceae;g__Polaromonas;	ileum	ileum	NA	1	NA	0	0	0	1
k__Bacteria;p__Proteobacteria;c__Alphaproteobacteria;o__Caulobacterales;f__Hyphomonadaceae;g__SWB02;	k__Bacteria;p__Proteobacteria;c__Gammaproteobacteria;o__Burkholderiales;f__Sutterellaceae;g__Parasutterella;	ileum	ileum	NA	1	NA	0	0	0	1
k__Bacteria;p__Proteobacteria;c__Alphaproteobacteria;o__Caulobacterales;f__Hyphomonadaceae;g__SWB02;	k__Bacteria;p__Proteobacteria;c__Gammaproteobacteria;o__Enterobacterales;f__Alteromonadaceae;g__Alteromonas;	ileum	ileum	NA	1	NA	0	0	0	1
k__Bacteria;p__Proteobacteria;c__Alphaproteobacteria;o__Caulobacterales;f__Hyphomonadaceae;g__SWB02;	k__Bacteria;p__Proteobacteria;c__Gammaproteobacteria;o__unidentified_Gammaproteobacteria;f__unidentified_Gammaproteobacteria;g__Candidatus_Berkiella;	ileum	ileum	NA	1	NA	0	0	0	1
k__Bacteria;p__Proteobacteria;c__Alphaproteobacteria;o__Rhizobiales;f__Beijerinckiaceae;g__Methylobacterium-Methylorubrum;	k__Bacteria;p__Proteobacteria;c__Alphaproteobacteria;o__Rhizobiales;f__unidentified_Rhizobiales;g__Phreatobacter;	ileum	ileum	1	NA	0	NA	0	0	1
k__Bacteria;p__Proteobacteria;c__Alphaproteobacteria;o__Rhizobiales;f__Beijerinckiaceae;g__Methylobacterium-Methylorubrum;	k__Bacteria;p__Proteobacteria;c__Gammaproteobacteria;o__unidentified_Gammaproteobacteria;f__unidentified_Gammaproteobacteria;g__Acidibacter;	ileum	ileum	1	NA	0	NA	0	0	1
k__Bacteria;p__Proteobacteria;c__Alphaproteobacteria;o__Rhizobiales;f__Beijerinckiaceae;g__Salinarimonas;	k__Bacteria;p__Proteobacteria;c__Alphaproteobacteria;o__Rhizobiales;f__Devosiaceae;g__Devosia;	ileum	ileum	NA	0.96875	NA	1.72e-05	1.72e-05	0.0557863	0.96875
k__Bacteria;p__Proteobacteria;c__Alphaproteobacteria;o__Rhizobiales;f__Beijerinckiaceae;g__Salinarimonas;	k__Bacteria;p__Proteobacteria;c__Gammaproteobacteria;o__Pseudomonadales;f__Saccharospirillaceae;g__Saccharospirillum;	ileum	ileum	NA	0.96875	NA	1.72e-05	1.72e-05	0.0557863	0.96875
k__Bacteria;p__Proteobacteria;c__Alphaproteobacteria;o__Rhizobiales;f__Devosiaceae;g__Devosia;	k__Bacteria;p__Proteobacteria;c__Alphaproteobacteria;o__Rhizobiales;f__Rhizobiaceae;g__Allorhizobium-Neorhizobium-Pararhizobium-Rhizobium;	ileum	ileum	0.96875	0.0681931	1.72e-05	0.861615	0.00017988	0.134303	0.518472
k__Bacteria;p__Proteobacteria;c__Alphaproteobacteria;o__Rhizobiales;f__Devosiaceae;g__Devosia;	k__Bacteria;p__Proteobacteria;c__Gammaproteobacteria;o__Pseudomonadales;f__Saccharospirillaceae;g__Saccharospirillum;	ileum	ileum	NA	1	NA	0	0	0	1
k__Bacteria;p__Proteobacteria;c__Alphaproteobacteria;o__Rhizobiales;f__unidentified_Rhizobiales;g__Phreatobacter;	k__Bacteria;p__Proteobacteria;c__Gammaproteobacteria;o__unidentified_Gammaproteobacteria;f__unidentified_Gammaproteobacteria;g__Acidibacter;	ileum	ileum	1	NA	0	NA	0	0	1
k__Bacteria;p__Proteobacteria;c__Alphaproteobacteria;o__Rhizobiales;f__Xanthobacteraceae;g__Bradyrhizobium;	k__Bacteria;p__Proteobacteria;c__Gammaproteobacteria;o__Burkholderiales;f__Oxalobacteraceae;g__Massilia;	ileum	ileum	NA	1	NA	0	0	0	1
k__Bacteria;p__Proteobacteria;c__Alphaproteobacteria;o__Rhizobiales;f__Xanthobacteraceae;g__Bradyrhizobium;	ENSMUSG00000082065	ileum	liver	1	0.410792	0	0.272071	0	0	0.705396
k__Bacteria;p__Proteobacteria;c__Alphaproteobacteria;o__Rhizobiales;f__Xanthobacteraceae;g__Bradyrhizobium;	ENSMUSG00000021974	ileum	liver	1	0.410792	0	0.272071	0	0	0.705396
k__Bacteria;p__Proteobacteria;c__Gammaproteobacteria;o__Burkholderiales;f__Alcaligenaceae;g__Achromobacter;	k__Bacteria;p__Proteobacteria;c__Gammaproteobacteria;o__Burkholderiales;f__Burkholderiaceae;g__Ralstonia;	ileum	ileum	0.785069	0.95	0.0121946	0.000352734	5.75e-05	0.0921574	0.867534
k__Bacteria;p__Proteobacteria;c__Gammaproteobacteria;o__Burkholderiales;f__Alcaligenaceae;g__Achromobacter;	k__Bacteria;p__Proteobacteria;c__Gammaproteobacteria;o__Enterobacterales;f__Idiomarinaceae;g__Aliidiomarina;	ileum	ileum	0.966667	0.883333	0.000165344	0.0030754	7.88e-06	0.0341673	0.925
k__Bacteria;p__Proteobacteria;c__Gammaproteobacteria;o__Burkholderiales;f__Alcaligenaceae;g__Achromobacter;	k__Bacteria;p__Proteobacteria;c__Gammaproteobacteria;o__Pseudomonadales;f__Halomonadaceae;g__Halomonas;	ileum	ileum	0.95	0.9	0.000352734	0.00202822	1.08e-05	0.0424332	0.925
k__Bacteria;p__Proteobacteria;c__Gammaproteobacteria;o__Burkholderiales;f__Comamonadaceae;g__Delftia;	ENSMUSG00000046876	ileum	liver	-0.772315	-0.916667	0.0147213	0.00131173	0.000228922	0.141643	-0.844491
k__Bacteria;p__Proteobacteria;c__Gammaproteobacteria;o__Burkholderiales;f__Comamonadaceae;g__Polaromonas;	k__Bacteria;p__Proteobacteria;c__Gammaproteobacteria;o__Burkholderiales;f__Sutterellaceae;g__Parasutterella;	ileum	ileum	NA	1	NA	0	0	0	1
k__Bacteria;p__Proteobacteria;c__Gammaproteobacteria;o__Burkholderiales;f__Comamonadaceae;g__Polaromonas;	k__Bacteria;p__Proteobacteria;c__Gammaproteobacteria;o__Enterobacterales;f__Alteromonadaceae;g__Alteromonas;	ileum	ileum	NA	1	NA	0	0	0	1
k__Bacteria;p__Proteobacteria;c__Gammaproteobacteria;o__Burkholderiales;f__Comamonadaceae;g__Polaromonas;	k__Bacteria;p__Proteobacteria;c__Gammaproteobacteria;o__unidentified_Gammaproteobacteria;f__unidentified_Gammaproteobacteria;g__Candidatus_Berkiella;	ileum	ileum	NA	1	NA	0	0	0	1
k__Bacteria;p__Proteobacteria;c__Gammaproteobacteria;o__Burkholderiales;f__Rhodocyclaceae;g__Azoarcus;	ENSMUSG00000085376	ileum	liver	0.992157	0.423014	1.4e-07	0.256622	6.5e-07	0.00449274	0.707586
k__Bacteria;p__Proteobacteria;c__Gammaproteobacteria;o__Burkholderiales;f__Sutterellaceae;g__Parasutterella;	k__Bacteria;p__Proteobacteria;c__Gammaproteobacteria;o__Enterobacterales;f__Alteromonadaceae;g__Alteromonas;	ileum	ileum	NA	1	NA	0	0	0	1
k__Bacteria;p__Proteobacteria;c__Gammaproteobacteria;o__Burkholderiales;f__Sutterellaceae;g__Parasutterella;	k__Bacteria;p__Proteobacteria;c__Gammaproteobacteria;o__unidentified_Gammaproteobacteria;f__unidentified_Gammaproteobacteria;g__Candidatus_Berkiella;	ileum	ileum	NA	1	NA	0	0	0	1
k__Bacteria;p__Proteobacteria;c__Gammaproteobacteria;o__Enterobacterales;f__Alteromonadaceae;g__Alteromonas;	k__Bacteria;p__Proteobacteria;c__Gammaproteobacteria;o__unidentified_Gammaproteobacteria;f__unidentified_Gammaproteobacteria;g__Candidatus_Berkiella;	ileum	ileum	NA	1	NA	0	0	0	1
k__Bacteria;p__Proteobacteria;c__Gammaproteobacteria;o__Enterobacterales;f__Enterobacteriaceae;g__Escherichia-Shigella;	ENSMUSG00000017493	ileum	liver	-0.0339032	-0.995825	0.930999	1.54e-08	2.74e-07	0.00195063	-0.514864
k__Bacteria;p__Proteobacteria;c__Gammaproteobacteria;o__Enterobacterales;f__Enterobacteriaceae;g__Escherichia-Shigella;	ENSMUSG00000026915	ileum	liver	0.830628	0.861932	0.00555542	0.00280593	0.000188133	0.135686	0.84628
k__Bacteria;p__Proteobacteria;c__Gammaproteobacteria;o__Enterobacterales;f__Idiomarinaceae;g__Aliidiomarina;	k__Bacteria;p__Proteobacteria;c__Gammaproteobacteria;o__Pseudomonadales;f__Alcanivoracaceae1;g__Alcanivorax;	ileum	ileum	0.783349	0.983333	0.0125168	4.96e-05	9.49e-06	0.0393674	0.883341
k__Bacteria;p__Proteobacteria;c__Gammaproteobacteria;o__Enterobacterales;f__Idiomarinaceae;g__Aliidiomarina;	k__Bacteria;p__Proteobacteria;c__Gammaproteobacteria;o__Pseudomonadales;f__Halomonadaceae;g__Halomonas;	ileum	ileum	0.916667	0.983333	0.00131173	4.96e-05	1.14e-06	0.00740878	0.95
k__Bacteria;p__Proteobacteria;c__Gammaproteobacteria;o__Enterobacterales;f__Pasteurellaceae;g__Haemophilus;	k__Bacteria;p__Proteobacteria;c__Gammaproteobacteria;o__Pseudomonadales;f__Moraxellaceae;g__Enhydrobacter;	ileum	ileum	NA	1	NA	0	0	0	1
k__Bacteria;p__Proteobacteria;c__Gammaproteobacteria;o__Enterobacterales;f__Yersiniaceae;g__Serratia;	k__Bacteria;p__Proteobacteria;c__Gammaproteobacteria;o__Xanthomonadales;f__Xanthomonadaceae;g__Stenotrophomonas;	ileum	ileum	1	0.130814	0	0.737279	0	0	0.565407
k__Bacteria;p__Proteobacteria;c__Gammaproteobacteria;o__Enterobacterales;f__Yersiniaceae;g__Serratia;	ENSMUSG00000027870	ileum	liver	1	0.700201	0	0.0356937	0	0	0.8501
k__Bacteria;p__Proteobacteria;c__Gammaproteobacteria;o__Pseudomonadales;f__Alcanivoracaceae1;g__Alcanivorax;	k__Bacteria;p__Proteobacteria;c__Gammaproteobacteria;o__Pseudomonadales;f__Halomonadaceae;g__Halomonas;	ileum	ileum	0.731126	0.966667	0.025213	0.000165344	5.58e-05	0.0912805	0.848896
k__Bacteria;p__Proteobacteria;c__Gammaproteobacteria;o__Pseudomonadales;f__Halomonadaceae;g__Halomonas;	ENSMUSG00000078238	ileum	liver	0.962352	0.266667	3.29e-05	0.493331	0.000195006	0.136942	0.614509
k__Bacteria;p__Proteobacteria;c__Gammaproteobacteria;o__Pseudomonadales;f__Moraxellaceae;g__Acinetobacter;	ENSMUSG00000025401	ileum	liver	1	0.108465	0	0.781191	0	0	0.554233
k__Bacteria;p__Proteobacteria;c__Gammaproteobacteria;o__Pseudomonadales;f__Moraxellaceae;g__Psychrobacter;	ENSMUSG00000084793	ileum	liver	NA	0.934393	NA	0.000223266	0.000223266	0.140398	0.934393
k__Bacteria;p__Proteobacteria;c__Gammaproteobacteria;o__Xanthomonadales;f__Xanthomonadaceae;g__Stenotrophomonas;	ENSMU_novel.607	ileum	liver	1	0.705024	0	0.0339011	0	0	0.852512
ENSMUSG00000002985	ENSMUSG00000024429	liver	liver	0.833333	0.916667	0.0082672	0.00131173	0.000134815	0.122079	0.875
ENSMUSG00000002985	ENSMUSG00000052435	liver	liver	0.85	0.916667	0.00607363	0.00131173	0.000101501	0.112045	0.883333
ENSMUSG00000002985	lipid_ENSMUSG00000022474	liver	liver	0.95	0.75	0.000352734	0.0254905	0.000113464	0.117349	0.85
ribosome_ENSMUSG00000025479	ENSMUSG00000030236	liver	liver	0.916667	0.816667	0.00131173	0.0107694	0.000171884	0.129818	0.866667
ribosome_ENSMUSG00000025479	ribosome_ENSMUSG00000023070	liver	liver	0.866667	0.883333	0.00450838	0.0030754	0.000168961	0.129818	0.875
ribosome_ENSMUSG00000025479	ENSMUSG00000067225	liver	liver	0.816667	0.9	0.0107694	0.00202822	0.000256251	0.146012	0.858333
ribosome_ENSMUSG00000025479	ribosome_ENSMUSG00000006333	liver	liver	-0.983333	-0.483333	4.96e-05	0.1938	0.000120667	0.11959	-0.733333
ribosome_ENSMUSG00000025479	ribosome_ENSMUSG00000028194	liver	liver	0.933333	0.883333	0.000749559	0.0030754	3.22e-05	0.0727529	0.908333
ribosome_ENSMUSG00000025479	ribosome_ENSMUSG00000010601	liver	liver	0.75	0.983333	0.0254905	4.96e-05	1.84e-05	0.0582781	0.866667
ribosome_ENSMUSG00000025479	ribosome_ENSMUSG00000000876	liver	liver	-0.783333	-0.983333	0.0172233	4.96e-05	1.28e-05	0.0474579	-0.883333
ribosome_ENSMUSG00000025479	ENSMUSG00000024747	liver	liver	0.983333	0.416667	4.96e-05	0.269582	0.000163439	0.129818	0.7
ribosome_ENSMUSG00000025479	ENSMUSG00000022752	liver	liver	0.95	0.683333	0.000352734	0.0503197	0.000211913	0.14038	0.816667
ribosome_ENSMUSG00000025479	ribosome_ENSMUSG00000027502	liver	liver	-0.816667	-0.933333	0.0107694	0.000749559	0.000102737	0.112045	-0.875
ribosome_ENSMUSG00000025479	ribosome_ENSMUSG00000022425	liver	liver	0.883333	0.866667	0.0030754	0.00450838	0.000168961	0.129818	0.875
ribosome_ENSMUSG00000025479	ribosome_ENSMUSG00000032263	liver	liver	0.95	0.783333	0.000352734	0.0172233	7.9e-05	0.101	0.866667
ribosome_ENSMUSG00000025479	ribosome_ENSMUSG00000028851	liver	liver	-0.75	-0.933333	0.0254905	0.000749559	0.000226709	0.140398	-0.841667
ribosome_ENSMUSG00000025479	ribosome_ENSMUSG00000033400	liver	liver	0.983333	0.8	4.96e-05	0.0138283	1.04e-05	0.0422002	0.891667
ribosome_ENSMUSG00000025479	ribosome_ENSMUSG00000044469	liver	liver	-0.75	-0.95	0.0254905	0.000352734	0.000113464	0.117349	-0.85
ribosome_ENSMUSG00000025479	ribosome_ENSMUSG00000031586	liver	liver	-0.85	-0.9	0.00607363	0.00202822	0.000151574	0.129243	-0.875
ribosome_ENSMUSG00000025479	ribosome_ENSMUSG00000031157	liver	liver	-0.866667	-0.933333	0.00450838	0.000749559	4.6e-05	0.0849867	-0.9
ribosome_ENSMUSG00000025479	ribosome_ENSMUSG00000027428	liver	liver	0.75	0.933333	0.0254905	0.000749559	0.000226709	0.140398	0.841667
ribosome_ENSMUSG00000025479	ribosome_ENSMUSG00000028671	liver	liver	-0.783333	-0.95	0.0172233	0.000352734	7.9e-05	0.101	-0.866667
ENSMUSG00000058207	ENSMUSG00000079563	liver	liver	0.866667	0.883333	0.00450838	0.0030754	0.000168961	0.129818	0.875
ENSMUSG00000058207	ENSMUSG00000030062	liver	liver	0.983333	0.783333	4.96e-05	0.0172233	1.28e-05	0.0474579	0.883333
ENSMUSG00000058207	ENSMUSG00000039286	liver	liver	0.366667	1	0.33626	5.51e-06	2.63e-05	0.0674756	0.683333
ENSMUSG00000058207	ENSMUSG00000087516	liver	liver	-0.916667	-0.816667	0.00131173	0.0107694	0.000171884	0.129818	-0.866667
lipid_ENSMUSG00000061808	lipid_ENSMUSG00000037254	liver	liver	-0.866667	-0.966667	0.00450838	0.000165344	1.13e-05	0.0429955	-0.916667
lipid_ENSMUSG00000061808	lipid_ENSMUSG00000024900	liver	liver	-0.916667	-1	0.00131173	5.51e-06	1.43e-07	0.00102964	-0.958333
lipid_ENSMUSG00000061808	ENSMUSG00000029162	liver	liver	0.716667	0.95	0.0368662	0.000352734	0.000159302	0.129243	0.833333
lipid_ENSMUSG00000061808	ENSMUSG00000014077	liver	liver	-0.65	-0.966667	0.0665619	0.000165344	0.000136658	0.122079	-0.808333
lipid_ENSMUSG00000061808	ENSMUSG00000035041	liver	liver	-0.95	-0.816667	0.000352734	0.0107694	5.12e-05	0.0891032	-0.883333
lipid_ENSMUSG00000061808	ENSMUSG00000031482	liver	liver	-0.65	-0.95	0.0665619	0.000352734	0.000273747	0.146953	-0.8
lipid_ENSMUSG00000061808	lipid_ENSMUSG00000001663	liver	liver	0.966667	0.95	0.000165344	0.000352734	1.03e-06	0.00681651	0.958333
lipid_ENSMUSG00000061808	lipid_ENSMUSG00000031545	liver	liver	-0.933333	-0.883333	0.000749559	0.0030754	3.22e-05	0.0727529	-0.908333
lipid_ENSMUSG00000061808	ENSMUSG00000026526	liver	liver	-0.8	-0.916667	0.0138283	0.00131173	0.00021617	0.14038	-0.858333
lipid_ENSMUSG00000061808	ENSMUSG00000039202	liver	liver	-0.883333	-0.933333	0.0030754	0.000749559	3.22e-05	0.0727529	-0.908333
lipid_ENSMUSG00000061808	lipid_ENSMUSG00000020098	liver	liver	0.95	0.933333	0.000352734	0.000749559	4.27e-06	0.0221253	0.941667
lipid_ENSMUSG00000061808	ENSMUSG00000025089	liver	liver	-0.533333	-0.983333	0.147525	4.96e-05	9.39e-05	0.111685	-0.758333
lipid_ENSMUSG00000061808	lipid_ENSMUSG00000029467	liver	liver	-0.816667	-0.95	0.0107694	0.000352734	5.12e-05	0.0891032	-0.883333
lipid_ENSMUSG00000061808	ENSMUSG00000022562	liver	liver	-0.816667	-0.933333	0.0107694	0.000749559	0.000102737	0.112045	-0.875
lipid_ENSMUSG00000061808	ENSMUSG00000028393	liver	liver	0.683333	0.983333	0.0503197	4.96e-05	3.47e-05	0.0764106	0.833333
lipid_ENSMUSG00000061808	lipid_ENSMUSG00000047126	liver	liver	-0.933333	-0.866667	0.000749559	0.00450838	4.6e-05	0.0849867	-0.9
lipid_ENSMUSG00000061808	lipid_ENSMUSG00000026866	liver	liver	-0.916667	-0.95	0.00131173	0.000352734	7.21e-06	0.032542	-0.933333
lipid_ENSMUSG00000061808	lipid_ENSMUSG00000046447	liver	liver	0.9	0.85	0.00202822	0.00607363	0.000151574	0.129243	0.875
lipid_ENSMUSG00000061808	lipid_ENSMUSG00000021102	liver	liver	0.95	0.733333	0.000352734	0.0311232	0.000136345	0.122079	0.841667
lipid_ENSMUSG00000061808	lipid_ENSMUSG00000005510	liver	liver	0.866667	0.916667	0.00450838	0.00131173	7.71e-05	0.101	0.891667
lipid_ENSMUSG00000061808	lipid_ENSMUSG00000020440	liver	liver	0.95	0.816667	0.000352734	0.0107694	5.12e-05	0.0891032	0.883333
lipid_ENSMUSG00000061808	lipid_ENSMUSG00000027580	liver	liver	-0.883333	-0.933333	0.0030754	0.000749559	3.22e-05	0.0727529	-0.908333
lipid_ENSMUSG00000061808	lipid_ENSMUSG00000027078	liver	liver	0.916667	0.85	0.00131173	0.00607363	0.000101501	0.112045	0.883333
lipid_ENSMUSG00000061808	ENSMUSG00000030275	liver	liver	-0.766667	-0.95	0.02139	0.000352734	9.65e-05	0.112045	-0.858333
lipid_ENSMUSG00000061808	lipid_ENSMUSG00000049470	liver	liver	-0.95	-0.933333	0.000352734	0.000749559	4.27e-06	0.0221253	-0.941667
lipid_ENSMUSG00000061808	ENSMUSG00000006395	liver	liver	0.766667	0.933333	0.02139	0.000749559	0.000193052	0.135686	0.85
lipid_ENSMUSG00000061808	lipid_ENSMUSG00000039234	liver	liver	-0.95	-0.833333	0.000352734	0.0082672	4.01e-05	0.0789131	-0.891667
lipid_ENSMUSG00000061808	lipid_ENSMUSG00000025151	liver	liver	-0.85	-0.933333	0.00607363	0.000749559	6.05e-05	0.0937289	-0.891667
lipid_ENSMUSG00000061808	lipid_ENSMUSG00000068762	liver	liver	0.9	0.866667	0.00202822	0.00450838	0.000115236	0.117349	0.883333
lipid_ENSMUSG00000061808	lipid_ENSMUSG00000056938	liver	liver	0.916667	0.85	0.00131173	0.00607363	0.000101501	0.112045	0.883333
lipid_ENSMUSG00000061808	lipid_ENSMUSG00000023977	liver	liver	-0.883333	-0.85	0.0030754	0.00607363	0.000222056	0.140398	-0.866667
lipid_ENSMUSG00000061808	lipid_ENSMUSG00000003531	liver	liver	0.933333	0.75	0.000749559	0.0254905	0.000226709	0.140398	0.841667
lipid_ENSMUSG00000061808	lipid_ENSMUSG00000006717	liver	liver	0.916667	0.933333	0.00131173	0.000749559	1.46e-05	0.0513691	0.925
lipid_ENSMUSG00000061808	lipid_ENSMUSG00000043940	liver	liver	-0.933333	-0.833333	0.000749559	0.0082672	8.05e-05	0.101	-0.883333
lipid_ENSMUSG00000061808	lipid_ENSMUSG00000026032	liver	liver	0.983333	0.85	4.96e-05	0.00607363	4.82e-06	0.024375	0.916667
lipid_ENSMUSG00000061808	lipid_ENSMUSG00000031897	liver	liver	0.9	0.85	0.00202822	0.00607363	0.000151574	0.129243	0.875
lipid_ENSMUSG00000061808	lipid_ENSMUSG00000116138	liver	liver	0.866667	0.933333	0.00450838	0.000749559	4.6e-05	0.0849867	0.9
lipid_ENSMUSG00000061808	lipid_ENSMUSG00000024194	liver	liver	0.916667	0.883333	0.00131173	0.0030754	5.41e-05	0.090911	0.9
lipid_ENSMUSG00000061808	lipid_ENSMUSG00000040562	liver	liver	0.866667	0.933333	0.00450838	0.000749559	4.6e-05	0.0849867	0.9
lipid_ENSMUSG00000061808	lipid_ENSMUSG00000037110	liver	liver	-0.95	-0.683333	0.000352734	0.0503197	0.000211913	0.14038	-0.816667
lipid_ENSMUSG00000061808	lipid_ENSMUSG00000003344	liver	liver	0.933333	0.766667	0.000749559	0.02139	0.000193052	0.135686	0.85
lipid_ENSMUSG00000061808	ENSMUSG00000023262	liver	liver	0.5	0.983333	0.177662	4.96e-05	0.000111385	0.117349	0.741667
lipid_ENSMUSG00000061808	ENSMUSG00000030516	liver	liver	-0.55	-0.966667	0.132777	0.000165344	0.000257443	0.146012	-0.758333
lipid_ENSMUSG00000061808	lipid_ENSMUSG00000033819	liver	liver	0.966667	0.833333	0.000165344	0.0082672	1.98e-05	0.0606201	0.9
lipid_ENSMUSG00000061808	lipid_ENSMUSG00000004945	liver	liver	0.916667	0.833333	0.00131173	0.0082672	0.000134815	0.122079	0.875
lipid_ENSMUSG00000061808	ENSMUSG00000022280	liver	liver	-0.983333	-0.666667	4.96e-05	0.05889	4.01e-05	0.0789131	-0.825
lipid_ENSMUSG00000061808	ENSMUSG00000040771	liver	liver	0.783333	0.95	0.0172233	0.000352734	7.9e-05	0.101	0.866667
lipid_ENSMUSG00000061808	lipid_ENSMUSG00000057143	liver	liver	0.866667	0.883333	0.00450838	0.0030754	0.000168961	0.129818	0.875
lipid_ENSMUSG00000061808	ENSMUSG00000026688	liver	liver	0.816667	0.933333	0.0107694	0.000749559	0.000102737	0.112045	0.875
lipid_ENSMUSG00000061808	lipid_ENSMUSG00000039163	liver	liver	0.733333	0.933333	0.0311232	0.000749559	0.000272149	0.146953	0.833333
lipid_ENSMUSG00000061808	lipid_ENSMUSG00000038582	liver	liver	-0.95	-0.9	0.000352734	0.00202822	1.08e-05	0.0424332	-0.925
lipid_ENSMUSG00000061808	lipid_ENSMUSG00000027472	liver	liver	0.933333	0.833333	0.000749559	0.0082672	8.05e-05	0.101	0.883333
lipid_ENSMUSG00000061808	lipid_ENSMUSG00000058216	liver	liver	0.883333	0.9	0.0030754	0.00202822	8.1e-05	0.101	0.891667
lipid_ENSMUSG00000061808	lipid_ENSMUSG00000051319	liver	liver	0.916667	0.8	0.00131173	0.0138283	0.00021617	0.14038	0.858333
lipid_ENSMUSG00000061808	lipid_ENSMUSG00000037938	liver	liver	0.933333	0.983333	0.000749559	4.96e-05	6.73e-07	0.00458522	0.958333
lipid_ENSMUSG00000061808	ENSMUSG00000074476	liver	liver	0.933333	0.916667	0.000749559	0.00131173	1.46e-05	0.0513691	0.925
lipid_ENSMUSG00000061808	lipid_ENSMUSG00000028952	liver	liver	0.95	0.8	0.000352734	0.0138283	6.45e-05	0.0958256	0.875
lipid_ENSMUSG00000061808	lipid_ENSMUSG00000042992	liver	liver	0.833333	0.95	0.0082672	0.000352734	4.01e-05	0.0789131	0.891667
lipid_ENSMUSG00000061808	lipid_ENSMUSG00000032398	liver	liver	0.916667	0.833333	0.00131173	0.0082672	0.000134815	0.122079	0.875
lipid_ENSMUSG00000061808	lipid_ENSMUSG00000015451	liver	liver	0.966667	0.816667	0.000165344	0.0107694	2.54e-05	0.0663551	0.891667
lipid_ENSMUSG00000061808	lipid_ENSMUSG00000116993	liver	liver	0.966667	0.833333	0.000165344	0.0082672	1.98e-05	0.0606201	0.9
lipid_ENSMUSG00000061808	ENSMUSG00000002797	liver	liver	0.55	0.966667	0.132777	0.000165344	0.000257443	0.146012	0.758333
lipid_ENSMUSG00000061808	lipid_ENSMUSG00000108207	liver	liver	0.916667	0.866667	0.00131173	0.00450838	7.71e-05	0.101	0.891667
lipid_ENSMUSG00000061808	lipid_ENSMUSG00000038500	liver	liver	0.866667	0.933333	0.00450838	0.000749559	4.6e-05	0.0849867	0.9
ENSMUSG00000037798	ENSMUSG00000028307	liver	liver	0.933333	0.95	0.000749559	0.000352734	4.27e-06	0.0221253	0.941667
ENSMUSG00000037798	ENSMUSG00000026473	liver	liver	-0.816667	-0.933333	0.0107694	0.000749559	0.000102737	0.112045	-0.875
ENSMUSG00000037798	ENSMUSG00000000326	liver	liver	-0.833333	-0.966667	0.0082672	0.000165344	1.98e-05	0.0606201	-0.9
ENSMUSG00000037798	ENSMUSG00000020017	liver	liver	0.966667	0.566667	0.000165344	0.120574	0.000235705	0.143826	0.766667
ENSMUSG00000037798	ENSMUSG00000028179	liver	liver	0.95	0.933333	0.000352734	0.000749559	4.27e-06	0.0221253	0.941667
ENSMUSG00000037798	ENSMUSG00000021477	liver	liver	0.933333	0.9	0.000749559	0.00202822	2.19e-05	0.0634866	0.916667
ENSMUSG00000037798	ENSMUSG00000046687	liver	liver	0.916667	0.933333	0.00131173	0.000749559	1.46e-05	0.0513691	0.925
ENSMUSG00000037798	ENSMUSG00000034528	liver	liver	0.983333	0.516667	4.96e-05	0.1618	0.000102191	0.112045	0.75
ENSMUSG00000037798	ENSMUSG00000029695	liver	liver	0.8	0.966667	0.0138283	0.000165344	3.2e-05	0.0727529	0.883333
ENSMUSG00000037798	ENSMUSG00000031482	liver	liver	0.933333	0.8	0.000749559	0.0138283	0.000129326	0.122079	0.866667
ENSMUSG00000037798	ENSMUSG00000017707	liver	liver	0.75	1	0.0254905	5.51e-06	2.36e-06	0.0139123	0.875
ENSMUSG00000037798	ENSMUSG00000027184	liver	liver	0.9	0.816667	0.00202822	0.0107694	0.000256251	0.146012	0.858333
ENSMUSG00000037798	ENSMUSG00000056204	liver	liver	-0.883333	-0.85	0.0030754	0.00607363	0.000222056	0.140398	-0.866667
ENSMUSG00000037798	lipid_ENSMUSG00000029447	liver	liver	0.933333	0.816667	0.000749559	0.0107694	0.000102737	0.112045	0.875
ENSMUSG00000037798	ENSMUSG00000039145	liver	liver	0.933333	0.816667	0.000749559	0.0107694	0.000102737	0.112045	0.875
ENSMUSG00000037798	lipid_ENSMUSG00000037242	liver	liver	0.783333	0.966667	0.0172233	0.000165344	3.92e-05	0.0789131	0.875
ENSMUSG00000037798	ENSMUSG00000071657	liver	liver	-0.8	-0.966667	0.0138283	0.000165344	3.2e-05	0.0727529	-0.883333
ENSMUSG00000037798	ENSMUSG00000020130	liver	liver	0.583333	0.983333	0.107997	4.96e-05	7.04e-05	0.100818	0.783333
ENSMUSG00000037798	lipid_ENSMUSG00000041720	liver	liver	0.95	0.766667	0.000352734	0.02139	9.65e-05	0.112045	0.858333
ENSMUSG00000037798	lipid_ENSMUSG00000002550	liver	liver	-0.866667	-0.933333	0.00450838	0.000749559	4.6e-05	0.0849867	-0.9
ENSMUSG00000037798	ENSMUSG00000037992	liver	liver	-0.45	-0.983333	0.229817	4.96e-05	0.00014115	0.125008	-0.716667
ENSMUSG00000037798	ENSMUSG00000003644	liver	liver	-0.583333	-0.983333	0.107997	4.96e-05	7.04e-05	0.100818	-0.783333
ENSMUSG00000037798	lipid_ENSMUSG00000058886	liver	liver	-0.916667	-0.8	0.00131173	0.0138283	0.00021617	0.14038	-0.858333
ENSMUSG00000024990	ENSMUSG00000023456	liver	liver	0.966667	0.833333	0.000165344	0.0082672	1.98e-05	0.0606201	0.9
ENSMUSG00000024990	ENSMUSG00000022836	liver	liver	-0.316667	-0.983333	0.41008	4.96e-05	0.000240085	0.143826	-0.65
ENSMUSG00000027875	ENSMU_novel.377	liver	liver	-0.983333	-0.4	4.96e-05	0.291193	0.000175427	0.13132	-0.691667
ENSMUSG00000028307	ENSMUSG00000017493	liver	liver	-0.95	-0.8	0.000352734	0.0138283	6.45e-05	0.0958256	-0.875
ENSMUSG00000028307	ENSMUSG00000000326	liver	liver	-0.766667	-0.966667	0.02139	0.000165344	4.79e-05	0.0865966	-0.866667
ENSMUSG00000028307	ENSMUSG00000028179	liver	liver	0.916667	0.883333	0.00131173	0.0030754	5.41e-05	0.090911	0.9
ENSMUSG00000028307	ENSMUSG00000046687	liver	liver	0.95	0.816667	0.000352734	0.0107694	5.12e-05	0.0891032	0.883333
ENSMUSG00000028307	ENSMUSG00000017707	liver	liver	0.75	0.95	0.0254905	0.000352734	0.000113464	0.117349	0.85
ENSMUSG00000028307	ENSMUSG00000058558	liver	liver	0.5	1	0.177662	5.51e-06	1.45e-05	0.0513691	0.75
ENSMUSG00000028307	ENSMUSG00000027184	liver	liver	0.983333	0.666667	4.96e-05	0.05889	4.01e-05	0.0789131	0.825
ENSMUSG00000028307	ENSMUSG00000057346	liver	liver	-0.483333	-0.983333	0.1938	4.96e-05	0.000120667	0.11959	-0.733333
ENSMUSG00000028307	ENSMUSG00000021687	liver	liver	0.966667	0.55	0.000165344	0.132777	0.000257443	0.146012	0.758333
ENSMUSG00000028307	lipid_ENSMUSG00000037242	liver	liver	0.85	0.916667	0.00607363	0.00131173	0.000101501	0.112045	0.883333
ENSMUSG00000028307	ENSMUSG00000071657	liver	liver	-0.766667	-0.966667	0.02139	0.000165344	4.79e-05	0.0865966	-0.866667
ENSMUSG00000028307	lipid_ENSMUSG00000003531	liver	liver	-0.783333	-0.916667	0.0172233	0.00131173	0.000264283	0.146624	-0.85
ENSMUSG00000028307	lipid_ENSMUSG00000002550	liver	liver	-0.8	-0.933333	0.0138283	0.000749559	0.000129326	0.122079	-0.866667
ENSMUSG00000028307	ENSMUSG00000031983	liver	liver	-0.85	-0.9	0.00607363	0.00202822	0.000151574	0.129243	-0.875
ENSMUSG00000028307	ENSMUSG00000032583	liver	liver	-0.633333	-0.966667	0.0760362	0.000165344	0.000154436	0.129243	-0.8
ENSMUSG00000028307	ENSMUSG00000037022	liver	liver	-0.55	-0.966667	0.132777	0.000165344	0.000257443	0.146012	-0.758333
ENSMUSG00000028307	lipid_ENSMUSG00000058886	liver	liver	-0.933333	-0.8	0.000749559	0.0138283	0.000129326	0.122079	-0.866667
ENSMUSG00000028307	lipid_ENSMUSG00000079429	liver	liver	-0.783333	-0.95	0.0172233	0.000352734	7.9e-05	0.101	-0.866667
ENSMUSG00000028307	ENSMUSG00000027695	liver	liver	0.65	0.966667	0.0665619	0.000165344	0.000136658	0.122079	0.808333
ENSMUSG00000028307	ENSMU_novel.244	liver	liver	-0.916667	-0.816667	0.00131173	0.0107694	0.000171884	0.129818	-0.866667
ENSMUSG00000028307	ENSMUSG00000054942	liver	liver	0.866667	0.836827	0.00450838	0.00490701	0.000259254	0.146624	0.851747
ENSMUSG00000025991	lipid_ENSMUSG00000067235	liver	liver	-1	-0.866667	5.51e-06	0.00450838	4.6e-07	0.00321897	-0.933333
ENSMUSG00000025991	lipid_ENSMUSG00000037254	liver	liver	0.65	0.95	0.0665619	0.000352734	0.000273747	0.146953	0.8
ENSMUSG00000025991	ENSMUSG00000026473	liver	liver	-0.916667	-0.916667	0.00131173	0.00131173	2.46e-05	0.0663551	-0.916667
ENSMUSG00000025991	ENSMUSG00000000326	liver	liver	-0.916667	-0.9	0.00131173	0.00202822	3.68e-05	0.0780374	-0.908333
ENSMUSG00000025991	ENSMUSG00000039323	liver	liver	0.933333	0.85	0.000749559	0.00607363	6.05e-05	0.0937289	0.891667
ENSMUSG00000025991	ENSMUSG00000028179	liver	liver	0.783333	0.95	0.0172233	0.000352734	7.9e-05	0.101	0.866667
ENSMUSG00000025991	ENSMUSG00000021477	liver	liver	0.95	0.683333	0.000352734	0.0503197	0.000211913	0.14038	0.816667
ENSMUSG00000025991	ENSMUSG00000014077	liver	liver	0.716667	0.95	0.0368662	0.000352734	0.000159302	0.129243	0.833333
ENSMUSG00000025991	ENSMUSG00000031482	liver	liver	0.716667	0.966667	0.0368662	0.000165344	7.93e-05	0.101	0.841667
ENSMUSG00000025991	ENSMUSG00000040017	liver	liver	-0.9	-0.866667	0.00202822	0.00450838	0.000115236	0.117349	-0.883333
ENSMUSG00000025991	ENSMUSG00000055730	liver	liver	0.85	0.933333	0.00607363	0.000749559	6.05e-05	0.0937289	0.891667
ENSMUSG00000025991	ENSMUSG00000026526	liver	liver	0.6	0.966667	0.0967978	0.000165344	0.000192741	0.135686	0.783333
ENSMUSG00000025991	ENSMUSG00000017707	liver	liver	0.916667	0.85	0.00131173	0.00607363	0.000101501	0.112045	0.883333
ENSMUSG00000025991	ENSMUSG00000025089	liver	liver	0.983333	0.85	4.96e-05	0.00607363	4.82e-06	0.024375	0.916667
ENSMUSG00000025991	ENSMUSG00000023367	liver	liver	-0.916667	-0.816667	0.00131173	0.0107694	0.000171884	0.129818	-0.866667
ENSMUSG00000025991	ENSMUSG00000004789	liver	liver	0.883333	0.866667	0.0030754	0.00450838	0.000168961	0.129818	0.875
ENSMUSG00000025991	ENSMUSG00000032959	liver	liver	-0.883333	-0.983333	0.0030754	4.96e-05	2.55e-06	0.014742	-0.933333
ENSMUSG00000025991	lipid_ENSMUSG00000032042	liver	liver	0.866667	0.866667	0.00450838	0.00450838	0.000239914	0.143826	0.866667
ENSMUSG00000025991	ENSMUSG00000032096	liver	liver	0.916667	0.966667	0.00131173	0.000165344	3.54e-06	0.0196383	0.941667
ENSMUSG00000025991	ENSMUSG00000029864	liver	liver	-0.766667	-0.933333	0.02139	0.000749559	0.000193052	0.135686	-0.85
ENSMUSG00000025991	ENSMUSG00000056204	liver	liver	-0.816667	-0.95	0.0107694	0.000352734	5.12e-05	0.0891032	-0.883333
ENSMUSG00000025991	lipid_ENSMUSG00000022234	liver	liver	0.8	0.983333	0.0138283	4.96e-05	1.04e-05	0.0422002	0.891667
ENSMUSG00000025991	lipid_ENSMUSG00000029447	liver	liver	0.883333	0.866667	0.0030754	0.00450838	0.000168961	0.129818	0.875
ENSMUSG00000025991	ENSMUSG00000021928	liver	liver	-0.533333	-0.983333	0.147525	4.96e-05	9.39e-05	0.111685	-0.758333
ENSMUSG00000025991	ENSMUSG00000033107	liver	liver	0.933333	0.783333	0.000749559	0.0172233	0.000158243	0.129243	0.858333
ENSMUSG00000025991	lipid_ENSMUSG00000037242	liver	liver	0.766667	0.933333	0.02139	0.000749559	0.000193052	0.135686	0.85
ENSMUSG00000025991	ENSMUSG00000071657	liver	liver	-0.966667	-0.783333	0.000165344	0.0172233	3.92e-05	0.0789131	-0.875
ENSMUSG00000025991	lipid_ENSMUSG00000031422	liver	liver	0.883333	1	0.0030754	5.51e-06	3.2e-07	0.00227012	0.941667
ENSMUSG00000025991	lipid_ENSMUSG00000022215	liver	liver	-0.95	-0.766667	0.000352734	0.02139	9.65e-05	0.112045	-0.858333
ENSMUSG00000025991	ENSMUSG00000030058	liver	liver	0.85	0.916667	0.00607363	0.00131173	0.000101501	0.112045	0.883333
ENSMUSG00000025991	lipid_ENSMUSG00000041720	liver	liver	0.933333	0.85	0.000749559	0.00607363	6.05e-05	0.0937289	0.891667
ENSMUSG00000025991	ENSMUSG00000068220	liver	liver	-0.883333	-0.9	0.0030754	0.00202822	8.1e-05	0.101	-0.891667
ENSMUSG00000025991	lipid_ENSMUSG00000018882	liver	liver	-0.733333	-0.933333	0.0311232	0.000749559	0.000272149	0.146953	-0.833333
ENSMUSG00000025991	lipid_ENSMUSG00000002550	liver	liver	-0.933333	-0.916667	0.000749559	0.00131173	1.46e-05	0.0513691	-0.925
ENSMUSG00000025991	ENSMUSG00000030516	liver	liver	0.85	0.95	0.00607363	0.000352734	3.01e-05	0.0727529	0.9
ENSMUSG00000025991	lipid_ENSMUSG00000033819	liver	liver	-0.566667	-0.966667	0.120574	0.000165344	0.000235705	0.143826	-0.766667
ENSMUSG00000025991	ENSMUSG00000020978	liver	liver	1	0.7	5.51e-06	0.043254	3.87e-06	0.0208306	0.85
ENSMUSG00000025991	ENSMUSG00000027194	liver	liver	0.433333	0.983333	0.249917	4.96e-05	0.000152456	0.129243	0.708333
ENSMUSG00000025991	ENSMUSG00000042569	liver	liver	-0.866667	-0.983333	0.00450838	4.96e-05	3.65e-06	0.0197139	-0.925
ENSMUSG00000025991	lipid_ENSMUSG00000028334	liver	liver	-0.783333	-0.933333	0.0172233	0.000749559	0.000158243	0.129243	-0.858333
ENSMUSG00000025991	ENSMUSG00000029475	liver	liver	0.766667	0.933333	0.02139	0.000749559	0.000193052	0.135686	0.85
ENSMUSG00000025991	ENSMUSG00000109473	liver	liver	0.9	0.9	0.00202822	0.00202822	5.51e-05	0.0910655	0.9
ENSMUSG00000025991	ENSMUSG00000068686	liver	liver	-0.916667	-0.9	0.00131173	0.00202822	3.68e-05	0.0780374	-0.908333
ENSMUSG00000025991	ENSMUSG00000108969	liver	liver	0.866667	0.916667	0.00450838	0.00131173	7.71e-05	0.101	0.891667
ENSMUSG00000027559	lipid_ENSMUSG00000018042	liver	liver	0.916667	0.783333	0.00131173	0.0172233	0.000264283	0.146624	0.85
ENSMUSG00000027559	ENSMUSG00000040017	liver	liver	0.95	0.666667	0.000352734	0.05889	0.000244739	0.14428	0.808333
ENSMUSG00000027559	ENSMUSG00000086054	liver	liver	0.9	0.866667	0.00202822	0.00450838	0.000115236	0.117349	0.883333
ENSMUSG00000027559	ENSMUSG00000109473	liver	liver	-0.833333	-0.916667	0.0082672	0.00131173	0.000134815	0.122079	-0.875
ENSMUSG00000027559	ENSMUSG00000068686	liver	liver	0.95	0.766667	0.000352734	0.02139	9.65e-05	0.112045	0.858333
ENSMUSG00000027559	ENSMUSG00000111013	liver	liver	0.915386	0.8	0.000533717	0.0138283	9.46e-05	0.112045	0.857693
ENSMUSG00000027559	ENSMUSG00000054942	liver	liver	-0.966667	-0.661094	0.000165344	0.0525229	0.000109891	0.117349	-0.81388
ENSMUSG00000027597	ENSMUSG00000068220	liver	liver	-0.983333	-0.533333	4.96e-05	0.147525	9.39e-05	0.111685	-0.758333
ENSMUSG00000027597	lipid_ENSMUSG00000002550	liver	liver	-0.983333	-0.683333	4.96e-05	0.0503197	3.47e-05	0.0764106	-0.833333
ENSMUSG00000027597	ENSMUSG00000032470	liver	liver	-0.966667	-0.65	0.000165344	0.0665619	0.000136658	0.122079	-0.808333
ENSMUSG00000027597	ENSMUSG00000053219	liver	liver	0.916667	0.85	0.00131173	0.00607363	0.000101501	0.112045	0.883333
ENSMUSG00000027597	ENSMUSG00000105748	liver	liver	-0.73983	-0.912142	0.0226809	0.000606851	0.00016783	0.129818	-0.825986
ENSMUSG00000027597	ENSMUSG00000020256	liver	liver	0.96624	0.207931	2.25e-05	0.591373	0.000162833	0.129818	0.587086
ENSMUSG00000017493	ENSMUSG00000028715	liver	liver	-0.783333	-0.916667	0.0172233	0.00131173	0.000264283	0.146624	-0.85
ENSMUSG00000017493	ENSMUSG00000037780	liver	liver	0.966667	0.75	0.000165344	0.0254905	5.64e-05	0.0912805	0.858333
ENSMUSG00000017493	ENSMUSG00000020087	liver	liver	0.916667	0.966667	0.00131173	0.000165344	3.54e-06	0.0196383	0.941667
ENSMUSG00000017493	ENSMUSG00000032741	liver	liver	0.866667	0.9	0.00450838	0.00202822	0.000115236	0.117349	0.883333
ENSMUSG00000017493	ENSMUSG00000025810	liver	liver	0.8	0.933333	0.0138283	0.000749559	0.000129326	0.122079	0.866667
ENSMUSG00000017493	ENSMUSG00000039145	liver	liver	-0.883333	-0.866667	0.0030754	0.00450838	0.000168961	0.129818	-0.875
ENSMUSG00000017493	ENSMUSG00000035754	liver	liver	0.9	0.85	0.00202822	0.00607363	0.000151574	0.129243	0.875
ENSMUSG00000017493	ENSMUSG00000037295	liver	liver	0.416667	0.983333	0.269582	4.96e-05	0.000163439	0.129818	0.7
ENSMUSG00000017493	ENSMUSG00000067071	liver	liver	0.866667	0.883333	0.00450838	0.0030754	0.000168961	0.129818	0.875
ENSMUSG00000017493	ENSMUSG00000027983	liver	liver	0.783333	0.916667	0.0172233	0.00131173	0.000264283	0.146624	0.85
ENSMUSG00000017493	ENSMUSG00000031983	liver	liver	0.85	0.95	0.00607363	0.000352734	3.01e-05	0.0727529	0.9
ENSMUSG00000017493	ENSMUSG00000023031	liver	liver	0.883333	0.866667	0.0030754	0.00450838	0.000168961	0.129818	0.875
ENSMUSG00000017493	lipid_ENSMUSG00000058886	liver	liver	0.966667	0.683333	0.000165344	0.0503197	0.000105638	0.11339	0.825
ENSMUSG00000017493	ENSMUSG00000054942	liver	liver	-0.916667	-0.937247	0.00131173	0.000191631	4.07e-06	0.0218215	-0.926957
ENSMUSG00000028715	ENSMUSG00000056666	liver	liver	0.966667	0.866667	0.000165344	0.00450838	1.13e-05	0.0429955	0.916667
ENSMUSG00000028715	lipid_ENSMUSG00000072949	liver	liver	0.933333	0.783333	0.000749559	0.0172233	0.000158243	0.129243	0.858333
ENSMUSG00000028715	ENSMUSG00000025068	liver	liver	0.833333	0.966667	0.0082672	0.000165344	1.98e-05	0.0606201	0.9
ENSMUSG00000028715	ENSMUSG00000020087	liver	liver	-0.883333	-0.866667	0.0030754	0.00450838	0.000168961	0.129818	-0.875
ENSMUSG00000028715	ENSMUSG00000037348	liver	liver	-0.483333	-0.983333	0.1938	4.96e-05	0.000120667	0.11959	-0.733333
ENSMUSG00000028715	ENSMUSG00000032741	liver	liver	-0.716667	-0.95	0.0368662	0.000352734	0.000159302	0.129243	-0.833333
ENSMUSG00000028715	ENSMUSG00000060739	liver	liver	0.816667	0.95	0.0107694	0.000352734	5.12e-05	0.0891032	0.883333
ENSMUSG00000028715	ENSMUSG00000020978	liver	liver	0.85	0.883333	0.00607363	0.0030754	0.000222056	0.140398	0.866667
ENSMUSG00000028715	ENSMUSG00000031983	liver	liver	-0.8	-0.966667	0.0138283	0.000165344	3.2e-05	0.0727529	-0.883333
ENSMUSG00000028715	ENSMU_novel.371	liver	liver	-0.95	-0.916667	0.000352734	0.00131173	7.21e-06	0.032542	-0.933333
ENSMUSG00000028715	ENSMUSG00000054942	liver	liver	0.883333	0.845196	0.0030754	0.0041166	0.00015543	0.129243	0.864265
ENSMUSG00000072849	ENSMUSG00000038754	liver	liver	0.7	0.95	0.043254	0.000352734	0.000184466	0.135215	0.825
ENSMUSG00000072849	ENSMUSG00000022181	liver	liver	0.85	0.933333	0.00607363	0.000749559	6.05e-05	0.0937289	0.891667
ENSMUSG00000072849	ENSMUSG00000040660	liver	liver	-0.67783	-0.966667	0.0448093	0.000165344	9.49e-05	0.112045	-0.822248
ENSMUSG00000066366	ENSMUSG00000023829	liver	liver	-0.95	-0.933333	0.000352734	0.000749559	4.27e-06	0.0221253	-0.941667
ENSMUSG00000066366	ENSMUSG00000037876	liver	liver	0.933333	0.783333	0.000749559	0.0172233	0.000158243	0.129243	0.858333
ENSMUSG00000066366	ENSMUSG00000036442	liver	liver	-0.983333	-0.583333	4.96e-05	0.107997	7.04e-05	0.100818	-0.783333
ENSMUSG00000066366	ENSMUSG00000109291	liver	liver	0.933333	0.816667	0.000749559	0.0107694	0.000102737	0.112045	0.875
ENSMUSG00000066366	ENSMUSG00000113399	liver	liver	0.816667	0.922612	0.0107694	0.000393338	5.66e-05	0.0913818	0.869639
ENSMUSG00000066366	ENSMUSG00000051839	liver	liver	-0.74587	-0.949289	0.0210263	9.2e-05	2.74e-05	0.0699388	-0.847579
ENSMUSG00000026715	lipid_ENSMUSG00000040687	liver	liver	-0.45	-1	0.229817	5.51e-06	1.85e-05	0.0582781	-0.725
ribosome_ENSMUSG00000023010	ribosome_ENSMUSG00000031958	liver	liver	0.966667	0.733333	0.000165344	0.0311232	6.78e-05	0.0984053	0.85
ribosome_ENSMUSG00000023010	ENSMUSG00000032376	liver	liver	0.983333	0.583333	4.96e-05	0.107997	7.04e-05	0.100818	0.783333
ENSMUSG00000018796	ENSMUSG00000064225	liver	liver	0.933333	0.75	0.000749559	0.0254905	0.000226709	0.140398	0.841667
ENSMUSG00000018796	ENSMUSG00000001604	liver	liver	-0.95	-0.816667	0.000352734	0.0107694	5.12e-05	0.0891032	-0.883333
ENSMUSG00000018796	ENSMUSG00000021411	liver	liver	-0.933333	-0.85	0.000749559	0.00607363	6.05e-05	0.0937289	-0.891667
ENSMUSG00000018796	ENSMUSG00000028552	liver	liver	0.966667	0.85	0.000165344	0.00607363	1.49e-05	0.0513691	0.908333
ENSMUSG00000018796	ENSMUSG00000004568	liver	liver	0.766667	0.95	0.02139	0.000352734	9.65e-05	0.112045	0.858333
ENSMUSG00000018796	ENSMUSG00000028961	liver	liver	-0.966667	-0.716667	0.000165344	0.0368662	7.93e-05	0.101	-0.841667
ENSMUSG00000018796	ENSMUSG00000002804	liver	liver	-0.916667	-0.816667	0.00131173	0.0107694	0.000171884	0.129818	-0.866667
ENSMUSG00000018796	ENSMUSG00000073633	liver	liver	-0.983333	-0.466667	4.96e-05	0.212522	0.000131352	0.122079	-0.725
lipid_ENSMUSG00000067235	lipid_ENSMUSG00000022040	liver	liver	-0.866667	-0.866667	0.00450838	0.00450838	0.000239914	0.143826	-0.866667
lipid_ENSMUSG00000067235	ENSMUSG00000000326	liver	liver	0.916667	0.866667	0.00131173	0.00450838	7.71e-05	0.101	0.891667
lipid_ENSMUSG00000067235	ENSMUSG00000039323	liver	liver	-0.933333	-0.883333	0.000749559	0.0030754	3.22e-05	0.0727529	-0.908333
lipid_ENSMUSG00000067235	lipid_ENSMUSG00000030630	liver	liver	0.15	1	0.708069	5.51e-06	5.25e-05	0.090911	0.575
lipid_ENSMUSG00000067235	ENSMUSG00000020017	liver	liver	-0.85	-0.916667	0.00607363	0.00131173	0.000101501	0.112045	-0.883333
lipid_ENSMUSG00000067235	lipid_ENSMUSG00000022853	liver	liver	-0.683333	-0.95	0.0503197	0.000352734	0.000211913	0.14038	-0.816667
lipid_ENSMUSG00000067235	lipid_ENSMUSG00000018042	liver	liver	0.883333	0.983333	0.0030754	4.96e-05	2.55e-06	0.014742	0.933333
lipid_ENSMUSG00000067235	ENSMUSG00000034528	liver	liver	-0.883333	-0.866667	0.0030754	0.00450838	0.000168961	0.129818	-0.875
lipid_ENSMUSG00000067235	ENSMUSG00000040017	liver	liver	0.9	0.95	0.00202822	0.000352734	1.08e-05	0.0424332	0.925
lipid_ENSMUSG00000067235	lipid_ENSMUSG00000020150	liver	liver	0.816667	1	0.0107694	5.51e-06	1.05e-06	0.00689571	0.908333
lipid_ENSMUSG00000067235	ENSMUSG00000025089	liver	liver	-0.983333	-0.733333	4.96e-05	0.0311232	2.22e-05	0.0634866	-0.858333
lipid_ENSMUSG00000067235	ENSMUSG00000023367	liver	liver	0.916667	0.833333	0.00131173	0.0082672	0.000134815	0.122079	0.875
lipid_ENSMUSG00000067235	ENSMUSG00000024827	liver	liver	-0.8	-0.933333	0.0138283	0.000749559	0.000129326	0.122079	-0.866667
lipid_ENSMUSG00000067235	lipid_ENSMUSG00000038967	liver	liver	0.433333	0.983333	0.249917	4.96e-05	0.000152456	0.129243	0.708333
lipid_ENSMUSG00000067235	ENSMUSG00000004980	liver	liver	-0.85	-0.933333	0.00607363	0.000749559	6.05e-05	0.0937289	-0.891667
lipid_ENSMUSG00000067235	ENSMUSG00000032096	liver	liver	-0.916667	-0.866667	0.00131173	0.00450838	7.71e-05	0.101	-0.891667
lipid_ENSMUSG00000067235	lipid_ENSMUSG00000072949	liver	liver	-0.766667	-0.966667	0.02139	0.000165344	4.79e-05	0.0865966	-0.866667
lipid_ENSMUSG00000067235	lipid_ENSMUSG00000024360	liver	liver	-0.683333	-0.95	0.0503197	0.000352734	0.000211913	0.14038	-0.816667
lipid_ENSMUSG00000067235	lipid_ENSMUSG00000029447	liver	liver	-0.883333	-0.883333	0.0030754	0.0030754	0.000118875	0.119086	-0.883333
lipid_ENSMUSG00000067235	lipid_ENSMUSG00000022241	liver	liver	-0.683333	-0.95	0.0503197	0.000352734	0.000211913	0.14038	-0.816667
lipid_ENSMUSG00000067235	lipid_ENSMUSG00000018932	liver	liver	0.683333	0.966667	0.0503197	0.000165344	0.000105638	0.11339	0.825
lipid_ENSMUSG00000067235	ENSMUSG00000033107	liver	liver	-0.933333	-0.766667	0.000749559	0.02139	0.000193052	0.135686	-0.85
lipid_ENSMUSG00000067235	ENSMUSG00000071657	liver	liver	0.966667	0.75	0.000165344	0.0254905	5.64e-05	0.0912805	0.858333
lipid_ENSMUSG00000067235	lipid_ENSMUSG00000031422	liver	liver	-0.883333	-0.866667	0.0030754	0.00450838	0.000168961	0.129818	-0.875
lipid_ENSMUSG00000067235	lipid_ENSMUSG00000003166	liver	liver	0.666667	1	0.05889	5.51e-06	5.17e-06	0.0258604	0.833333
lipid_ENSMUSG00000067235	lipid_ENSMUSG00000022215	liver	liver	0.95	0.916667	0.000352734	0.00131173	7.21e-06	0.032542	0.933333
lipid_ENSMUSG00000067235	lipid_ENSMUSG00000041720	liver	liver	-0.933333	-0.983333	0.000749559	4.96e-05	6.73e-07	0.00458522	-0.958333
lipid_ENSMUSG00000067235	ENSMUSG00000068220	liver	liver	0.883333	0.933333	0.0030754	0.000749559	3.22e-05	0.0727529	0.908333
lipid_ENSMUSG00000067235	lipid_ENSMUSG00000018882	liver	liver	0.733333	0.933333	0.0311232	0.000749559	0.000272149	0.146953	0.833333
lipid_ENSMUSG00000067235	lipid_ENSMUSG00000002550	liver	liver	0.933333	0.916667	0.000749559	0.00131173	1.46e-05	0.0513691	0.925
lipid_ENSMUSG00000067235	lipid_ENSMUSG00000035686	liver	liver	0.866667	0.9	0.00450838	0.00202822	0.000115236	0.117349	0.883333
lipid_ENSMUSG00000067235	lipid_ENSMUSG00000030035	liver	liver	0.766667	0.966667	0.02139	0.000165344	4.79e-05	0.0865966	0.866667
lipid_ENSMUSG00000067235	ENSMUSG00000020978	liver	liver	-1	-0.866667	5.51e-06	0.00450838	4.6e-07	0.00321897	-0.933333
lipid_ENSMUSG00000067235	ENSMUSG00000042569	liver	liver	0.866667	0.916667	0.00450838	0.00131173	7.71e-05	0.101	0.891667
lipid_ENSMUSG00000067235	ENSMUSG00000039914	liver	liver	0.516667	0.983333	0.1618	4.96e-05	0.000102191	0.112045	0.75
lipid_ENSMUSG00000067235	lipid_ENSMUSG00000051319	liver	liver	0.616667	0.966667	0.0857253	0.000165344	0.000172416	0.129818	0.791667
lipid_ENSMUSG00000067235	lipid_ENSMUSG00000018449	liver	liver	0.75	0.966667	0.0254905	0.000165344	5.64e-05	0.0912805	0.858333
lipid_ENSMUSG00000067235	ENSMUSG00000026856	liver	liver	0.966667	0.7	0.000165344	0.043254	9.19e-05	0.110863	0.833333
lipid_ENSMUSG00000067235	lipid_ENSMUSG00000058886	liver	liver	0.816667	0.933333	0.0107694	0.000749559	0.000102737	0.112045	0.875
lipid_ENSMUSG00000067235	lipid_ENSMUSG00000028334	liver	liver	0.783333	0.983333	0.0172233	4.96e-05	1.28e-05	0.0474579	0.883333
lipid_ENSMUSG00000067235	ENSMUSG00000038563	liver	liver	-0.833333	-0.916667	0.0082672	0.00131173	0.000134815	0.122079	-0.875
lipid_ENSMUSG00000067235	lipid_ENSMUSG00000015451	liver	liver	0.716667	1	0.0368662	5.51e-06	3.33e-06	0.0189001	0.858333
lipid_ENSMUSG00000067235	ENSMUSG00000004561	liver	liver	0.766667	0.933333	0.02139	0.000749559	0.000193052	0.135686	0.85
lipid_ENSMUSG00000067235	ENSMU_novel.244	liver	liver	0.9	0.866667	0.00202822	0.00450838	0.000115236	0.117349	0.883333
lipid_ENSMUSG00000067235	ENSMUSG00000032470	liver	liver	0.916667	0.866667	0.00131173	0.00450838	7.71e-05	0.101	0.891667
lipid_ENSMUSG00000067235	ENSMUSG00000109473	liver	liver	-0.9	-0.933333	0.00202822	0.000749559	2.19e-05	0.0634866	-0.916667
lipid_ENSMUSG00000067235	ENSMUSG00000068686	liver	liver	0.916667	0.833333	0.00131173	0.0082672	0.000134815	0.122079	0.875
lipid_ENSMUSG00000067235	ENSMUSG00000111013	liver	liver	0.847579	0.933333	0.00390855	0.000749559	4.03e-05	0.0791038	0.890456
lipid_ENSMUSG00000067235	lipid_ENSMUSG00000111326	liver	liver	0.839841	0.966667	0.00461137	0.000165344	1.15e-05	0.0438358	0.903254
lipid_ENSMUSG00000067235	ENSMUSG00000020256	liver	liver	-0.915386	-0.752512	0.000533717	0.0193012	0.000128594	0.122079	-0.833949
ENSMUSG00000056035	ENSMUSG00000029630	liver	liver	0.95	0.7	0.000352734	0.043254	0.000184466	0.135215	0.825
ENSMUSG00000056035	ENSMUSG00000020372	liver	liver	0.916667	0.816667	0.00131173	0.0107694	0.000171884	0.129818	0.866667
ENSMUSG00000056035	ENSMUSG00000008393	liver	liver	-1	-0.566667	5.51e-06	0.120574	1.01e-05	0.0416607	-0.783333
ENSMUSG00000056035	ENSMUSG00000018761	liver	liver	-0.966667	-0.633333	0.000165344	0.0760362	0.000154436	0.129243	-0.8
ENSMUSG00000056035	ENSMUSG00000115338	liver	liver	0.833333	0.933333	0.0082672	0.000749559	8.05e-05	0.101	0.883333
ENSMUSG00000056035	ENSMUSG00000061292	liver	liver	1	0.55	5.51e-06	0.132777	1.11e-05	0.0429955	0.775
ENSMUSG00000056035	ENSMUSG00000042694	liver	liver	-0.983333	-0.616667	4.96e-05	0.0857253	5.68e-05	0.0913818	-0.8
ENSMUSG00000056035	ENSMUSG00000078552	liver	liver	-0.9	-0.9	0.00202822	0.00202822	5.51e-05	0.0910655	-0.9
ENSMUSG00000004558	ENSMUSG00000043067	liver	liver	-0.8	-0.916667	0.0138283	0.00131173	0.00021617	0.14038	-0.858333
ENSMUSG00000004558	ENSMUSG00000044361	liver	liver	0.933333	0.8	0.000749559	0.0138283	0.000129326	0.122079	0.866667
ENSMUSG00000004558	ENSMUSG00000054545	liver	liver	0.966667	0.55	0.000165344	0.132777	0.000257443	0.146012	0.758333
ENSMU_novel.288	ENSMUSG00000057103	liver	liver	-0.9	-0.9	0.00202822	0.00202822	5.51e-05	0.0910655	-0.9
ENSMU_novel.288	ENSMU_novel.463	liver	liver	0.966667	0.566667	0.000165344	0.120574	0.000235705	0.143826	0.766667
ENSMUSG00000063856	ENSMUSG00000021950	liver	liver	0.96624	0.326363	2.25e-05	0.39136	0.000111398	0.117349	0.646302
ribosome_ENSMUSG00000073418	ribosome_ENSMUSG00000060126	liver	liver	-0.866667	-0.866667	0.00450838	0.00450838	0.000239914	0.143826	-0.866667
ribosome_ENSMUSG00000073418	ribosome_ENSMUSG00000035530	liver	liver	-0.95	-0.816667	0.000352734	0.0107694	5.12e-05	0.0891032	-0.883333
ribosome_ENSMUSG00000073418	ribosome_ENSMUSG00000028495	liver	liver	-0.916667	-0.866667	0.00131173	0.00450838	7.71e-05	0.101	-0.891667
ribosome_ENSMUSG00000073418	ribosome_ENSMUSG00000012848	liver	liver	-0.933333	-0.816667	0.000749559	0.0107694	0.000102737	0.112045	-0.875
ribosome_ENSMUSG00000073418	ribosome_ENSMUSG00000047675	liver	liver	-0.883333	-0.883333	0.0030754	0.0030754	0.000118875	0.119086	-0.883333
ribosome_ENSMUSG00000073418	ribosome_ENSMUSG00000033965	liver	liver	0.883333	0.866667	0.0030754	0.00450838	0.000168961	0.129818	0.875
ribosome_ENSMUSG00000073418	ribosome_ENSMUSG00000031886	liver	liver	0.983333	0.5	4.96e-05	0.177662	0.000111385	0.117349	0.741667
ribosome_ENSMUSG00000073418	ribosome_ENSMUSG00000049517	liver	liver	-0.916667	-0.866667	0.00131173	0.00450838	7.71e-05	0.101	-0.891667
ribosome_ENSMUSG00000073418	ribosome_ENSMUSG00000025702	liver	liver	0.933333	0.85	0.000749559	0.00607363	6.05e-05	0.0937289	0.891667
ribosome_ENSMUSG00000073418	ribosome_ENSMUSG00000039159	liver	liver	0.883333	0.85	0.0030754	0.00607363	0.000222056	0.140398	0.866667
ribosome_ENSMUSG00000073418	ribosome_ENSMUSG00000004798	liver	liver	0.816667	0.9	0.0107694	0.00202822	0.000256251	0.146012	0.858333
ribosome_ENSMUSG00000073418	ribosome_ENSMUSG00000069682	liver	liver	-0.8	-0.983333	0.0138283	4.96e-05	1.04e-05	0.0422002	-0.891667
ribosome_ENSMUSG00000073418	ribosome_ENSMUSG00000031561	liver	liver	0.95	0.833333	0.000352734	0.0082672	4.01e-05	0.0789131	0.891667
ribosome_ENSMUSG00000073418	ribosome_ENSMUSG00000027428	liver	liver	0.983333	0.516667	4.96e-05	0.1618	0.000102191	0.112045	0.75
ribosome_ENSMUSG00000073418	ribosome_ENSMUSG00000107369	liver	liver	-0.983333	-0.483333	4.96e-05	0.1938	0.000120667	0.11959	-0.733333
ribosome_ENSMUSG00000073418	ribosome_ENSMUSG00000041372	liver	liver	0.932337	0.766667	0.000248221	0.02139	6.98e-05	0.100818	0.849502
ENSMUSG00000074207	lipid_ENSMUSG00000037254	liver	liver	-0.8	-0.933333	0.0138283	0.000749559	0.000129326	0.122079	-0.866667
ENSMUSG00000074207	ENSMUSG00000022821	liver	liver	-0.816667	-0.916667	0.0107694	0.00131173	0.000171884	0.129818	-0.866667
ENSMUSG00000074207	lipid_ENSMUSG00000024900	liver	liver	-0.75	-0.95	0.0254905	0.000352734	0.000113464	0.117349	-0.85
ENSMUSG00000074207	ENSMUSG00000014077	liver	liver	-0.666667	-0.983333	0.05889	4.96e-05	4.01e-05	0.0789131	-0.825
ENSMUSG00000074207	ENSMUSG00000031482	liver	liver	-0.833333	-0.9	0.0082672	0.00202822	0.000201146	0.137504	-0.866667
ENSMUSG00000074207	ENSMUSG00000026526	liver	liver	-0.866667	-0.983333	0.00450838	4.96e-05	3.65e-06	0.0197139	-0.925
ENSMUSG00000074207	ENSMUSG00000028393	liver	liver	0.75	0.966667	0.0254905	0.000165344	5.64e-05	0.0912805	0.858333
ENSMUSG00000074207	lipid_ENSMUSG00000026866	liver	liver	-0.7	-0.95	0.043254	0.000352734	0.000184466	0.135215	-0.825
ENSMUSG00000074207	lipid_ENSMUSG00000025151	liver	liver	-0.816667	-0.9	0.0107694	0.00202822	0.000256251	0.146012	-0.858333
ENSMUSG00000074207	lipid_ENSMUSG00000025278	liver	liver	-0.816667	-0.916667	0.0107694	0.00131173	0.000171884	0.129818	-0.866667
ENSMUSG00000074207	ENSMUSG00000021687	liver	liver	-0.866667	-0.933333	0.00450838	0.000749559	4.6e-05	0.0849867	-0.9
ENSMUSG00000074207	lipid_ENSMUSG00000006169	liver	liver	-0.85	-0.883333	0.00607363	0.0030754	0.000222056	0.140398	-0.866667
ENSMUSG00000074207	lipid_ENSMUSG00000116138	liver	liver	0.833333	0.9	0.0082672	0.00202822	0.000201146	0.137504	0.866667
ENSMUSG00000074207	ENSMUSG00000030516	liver	liver	-0.433333	-0.983333	0.249917	4.96e-05	0.000152456	0.129243	-0.708333
ENSMUSG00000074207	lipid_ENSMUSG00000037938	liver	liver	0.65	0.966667	0.0665619	0.000165344	0.000136658	0.122079	0.808333
ribosome_ENSMUSG00000027227	ribosome_ENSMUSG00000021069	liver	liver	0.883333	0.866667	0.0030754	0.00450838	0.000168961	0.129818	0.875
ribosome_ENSMUSG00000027227	ENSMUSG00000057074	liver	liver	0.9	0.816667	0.00202822	0.0107694	0.000256251	0.146012	0.858333
ribosome_ENSMUSG00000027227	ribosome_ENSMUSG00000045975	liver	liver	0.9	0.833333	0.00202822	0.0082672	0.000201146	0.137504	0.866667
ribosome_ENSMUSG00000027227	ENSMUSG00000025993	liver	liver	0.916667	0.966667	0.00131173	0.000165344	3.54e-06	0.0196383	0.941667
ribosome_ENSMUSG00000027227	ENSMUSG00000035104	liver	liver	0.916667	0.883333	0.00131173	0.0030754	5.41e-05	0.090911	0.9
ribosome_ENSMUSG00000027227	ENSMUSG00000030533	liver	liver	-0.933333	-0.75	0.000749559	0.0254905	0.000226709	0.140398	-0.841667
ENSMUSG00000040134	ENSMUSG00000026469	liver	liver	0.983333	0.366667	4.96e-05	0.33626	0.000200177	0.137504	0.675
ENSMUSG00000040134	ENSMUSG00000027624	liver	liver	-0.95	-0.666667	0.000352734	0.05889	0.000244739	0.14428	-0.808333
ENSMUSG00000019987	ENSMUSG00000025533	liver	liver	0.833333	0.966667	0.0082672	0.000165344	1.98e-05	0.0606201	0.9
ENSMUSG00000019987	ENSMUSG00000029597	liver	liver	0.866667	0.983333	0.00450838	4.96e-05	3.65e-06	0.0197139	0.925
ENSMUSG00000001670	ENSMUSG00000078650	liver	liver	0.733333	0.983333	0.0311232	4.96e-05	2.22e-05	0.0634866	0.858333
ENSMUSG00000006373	ENSMUSG00000054827	liver	liver	0.966667	0.55	0.000165344	0.132777	0.000257443	0.146012	0.758333
ENSMUSG00000030236	ENSMUSG00000032204	liver	liver	0.95	0.7	0.000352734	0.043254	0.000184466	0.135215	0.825
ENSMUSG00000030236	ribosome_ENSMUSG00000054072	liver	liver	0.9	0.883333	0.00202822	0.0030754	8.1e-05	0.101	0.891667
ENSMUSG00000030236	ribosome_ENSMUSG00000024304	liver	liver	0.9	0.883333	0.00202822	0.0030754	8.1e-05	0.101	0.891667
ENSMUSG00000030236	ribosome_ENSMUSG00000039001	liver	liver	-0.65	-0.966667	0.0665619	0.000165344	0.000136658	0.122079	-0.808333
ENSMUSG00000030236	ENSMUSG00000090862	liver	liver	-0.983333	-0.283333	4.96e-05	0.462991	0.000268275	0.146953	-0.633333
ENSMUSG00000030236	ENSMUSG00000026469	liver	liver	0.916667	0.816667	0.00131173	0.0107694	0.000171884	0.129818	0.866667
ENSMUSG00000066072	lipid_ENSMUSG00000022853	liver	liver	0.866667	0.883333	0.00450838	0.0030754	0.000168961	0.129818	0.875
ENSMUSG00000066072	ENSMUSG00000022270	liver	liver	0.833333	0.916667	0.0082672	0.00131173	0.000134815	0.122079	0.875
ENSMUSG00000066072	ENSMUSG00000049115	liver	liver	0.95	0.933333	0.000352734	0.000749559	4.27e-06	0.0221253	0.941667
ENSMUSG00000066072	ENSMUSG00000070780	liver	liver	-0.8	-0.933333	0.0138283	0.000749559	0.000129326	0.122079	-0.866667
ENSMUSG00000066072	lipid_ENSMUSG00000003531	liver	liver	-0.833333	-0.9	0.0082672	0.00202822	0.000201146	0.137504	-0.866667
ENSMUSG00000066072	ENSMUSG00000024338	liver	liver	-0.7	-0.983333	0.043254	4.96e-05	3.01e-05	0.0727529	-0.841667
ENSMUSG00000053279	ENSMUSG00000035969	liver	liver	-0.3	-0.983333	0.436624	4.96e-05	0.000254267	0.146012	-0.641667
ENSMUSG00000009614	ENSMUSG00000020267	liver	liver	-0.95	-0.766667	0.000352734	0.02139	9.65e-05	0.112045	-0.858333
ENSMUSG00000009614	ribosome_ENSMUSG00000039159	liver	liver	0.75	0.933333	0.0254905	0.000749559	0.000226709	0.140398	0.841667
ENSMUSG00000009614	ENSMUSG00000030770	liver	liver	0.933333	0.766667	0.000749559	0.02139	0.000193052	0.135686	0.85
ENSMUSG00000009614	ribosome_ENSMUSG00000047446	liver	liver	-0.9	-0.833333	0.00202822	0.0082672	0.000201146	0.137504	-0.866667
ENSMUSG00000009614	ENSMUSG00000020472	liver	liver	0.883333	0.883333	0.0030754	0.0030754	0.000118875	0.119086	0.883333
ENSMUSG00000009614	ribosome_ENSMUSG00000085711	liver	liver	0.983333	0.416667	4.96e-05	0.269582	0.000163439	0.129818	0.7
ENSMUSG00000015656	ENSMUSG00000020395	liver	liver	0.816667	0.898434	0.0107694	0.000994195	0.000133243	0.122079	0.85755
lipid_ENSMUSG00000037254	ENSMUSG00000021364	liver	liver	0.933333	0.8	0.000749559	0.0138283	0.000129326	0.122079	0.866667
lipid_ENSMUSG00000037254	lipid_ENSMUSG00000024900	liver	liver	0.95	0.966667	0.000352734	0.000165344	1.03e-06	0.00681651	0.958333
lipid_ENSMUSG00000037254	lipid_ENSMUSG00000022853	liver	liver	0.966667	0.833333	0.000165344	0.0082672	1.98e-05	0.0606201	0.9
lipid_ENSMUSG00000037254	ENSMUSG00000000673	liver	liver	-0.85	-0.933333	0.00607363	0.000749559	6.05e-05	0.0937289	-0.891667
lipid_ENSMUSG00000037254	ENSMUSG00000029162	liver	liver	-0.733333	-0.95	0.0311232	0.000352734	0.000136345	0.122079	-0.841667
lipid_ENSMUSG00000037254	ENSMUSG00000014077	liver	liver	0.9	0.95	0.00202822	0.000352734	1.08e-05	0.0424332	0.925
lipid_ENSMUSG00000037254	ENSMUSG00000028132	liver	liver	0.966667	0.733333	0.000165344	0.0311232	6.78e-05	0.0984053	0.85
lipid_ENSMUSG00000037254	lipid_ENSMUSG00000025745	liver	liver	0.966667	0.95	0.000165344	0.000352734	1.03e-06	0.00681651	0.958333
lipid_ENSMUSG00000037254	lipid_ENSMUSG00000042476	liver	liver	0.983333	0.733333	4.96e-05	0.0311232	2.22e-05	0.0634866	0.858333
lipid_ENSMUSG00000037254	ENSMUSG00000031482	liver	liver	0.733333	0.966667	0.0311232	0.000165344	6.78e-05	0.0984053	0.85
lipid_ENSMUSG00000037254	lipid_ENSMUSG00000001663	liver	liver	-0.866667	-0.916667	0.00450838	0.00131173	7.71e-05	0.101	-0.891667
lipid_ENSMUSG00000037254	ENSMUSG00000026526	liver	liver	0.9	0.916667	0.00202822	0.00131173	3.68e-05	0.0780374	0.908333
lipid_ENSMUSG00000037254	ENSMUSG00000020456	liver	liver	0.85	0.9	0.00607363	0.00202822	0.000151574	0.129243	0.875
lipid_ENSMUSG00000037254	ENSMUSG00000022562	liver	liver	0.966667	0.9	0.000165344	0.00202822	5.33e-06	0.025899	0.933333
lipid_ENSMUSG00000037254	ENSMUSG00000032959	liver	liver	-0.766667	-0.933333	0.02139	0.000749559	0.000193052	0.135686	-0.85
lipid_ENSMUSG00000037254	lipid_ENSMUSG00000039450	liver	liver	-0.65	-0.95	0.0665619	0.000352734	0.000273747	0.146953	-0.8
lipid_ENSMUSG00000037254	ENSMUSG00000028393	liver	liver	-0.85	-0.983333	0.00607363	4.96e-05	4.82e-06	0.024375	-0.916667
lipid_ENSMUSG00000037254	lipid_ENSMUSG00000047126	liver	liver	0.933333	0.916667	0.000749559	0.00131173	1.46e-05	0.0513691	0.925
lipid_ENSMUSG00000037254	lipid_ENSMUSG00000026866	liver	liver	0.866667	0.983333	0.00450838	4.96e-05	3.65e-06	0.0197139	0.925
lipid_ENSMUSG00000037254	lipid_ENSMUSG00000021102	liver	liver	-0.95	-0.833333	0.000352734	0.0082672	4.01e-05	0.0789131	-0.891667
lipid_ENSMUSG00000037254	lipid_ENSMUSG00000005510	liver	liver	-0.833333	-0.95	0.0082672	0.000352734	4.01e-05	0.0789131	-0.891667
lipid_ENSMUSG00000037254	ENSMUSG00000011831	liver	liver	0.916667	0.85	0.00131173	0.00607363	0.000101501	0.112045	0.883333
lipid_ENSMUSG00000037254	ENSMUSG00000020349	liver	liver	0.966667	0.6	0.000165344	0.0967978	0.000192741	0.135686	0.783333
lipid_ENSMUSG00000037254	lipid_ENSMUSG00000020440	liver	liver	-0.833333	-0.916667	0.0082672	0.00131173	0.000134815	0.122079	-0.875
lipid_ENSMUSG00000037254	ENSMUSG00000028383	liver	liver	0.95	0.766667	0.000352734	0.02139	9.65e-05	0.112045	0.858333
lipid_ENSMUSG00000037254	ENSMUSG00000026615	liver	liver	0.65	0.95	0.0665619	0.000352734	0.000273747	0.146953	0.8
lipid_ENSMUSG00000037254	ENSMUSG00000020986	liver	liver	0.95	0.8	0.000352734	0.0138283	6.45e-05	0.0958256	0.875
lipid_ENSMUSG00000037254	lipid_ENSMUSG00000022234	liver	liver	0.85	0.916667	0.00607363	0.00131173	0.000101501	0.112045	0.883333
lipid_ENSMUSG00000037254	ENSMUSG00000049115	liver	liver	0.95	0.75	0.000352734	0.0254905	0.000113464	0.117349	0.85
lipid_ENSMUSG00000037254	lipid_ENSMUSG00000049470	liver	liver	0.833333	0.916667	0.0082672	0.00131173	0.000134815	0.122079	0.875
lipid_ENSMUSG00000037254	lipid_ENSMUSG00000025151	liver	liver	0.883333	0.95	0.0030754	0.000352734	1.6e-05	0.0522172	0.916667
lipid_ENSMUSG00000037254	lipid_ENSMUSG00000025278	liver	liver	0.916667	0.883333	0.00131173	0.0030754	5.41e-05	0.090911	0.9
lipid_ENSMUSG00000037254	lipid_ENSMUSG00000021595	liver	liver	0.883333	0.933333	0.0030754	0.000749559	3.22e-05	0.0727529	0.908333
lipid_ENSMUSG00000037254	ENSMUSG00000069917	liver	liver	-0.716667	-0.95	0.0368662	0.000352734	0.000159302	0.129243	-0.833333
lipid_ENSMUSG00000037254	lipid_ENSMUSG00000045282	liver	liver	-0.866667	-0.933333	0.00450838	0.000749559	4.6e-05	0.0849867	-0.9
lipid_ENSMUSG00000037254	lipid_ENSMUSG00000056938	liver	liver	-0.983333	-0.866667	4.96e-05	0.00450838	3.65e-06	0.0197139	-0.925
lipid_ENSMUSG00000037254	lipid_ENSMUSG00000018900	liver	liver	0.883333	0.933333	0.0030754	0.000749559	3.22e-05	0.0727529	0.908333
lipid_ENSMUSG00000037254	lipid_ENSMUSG00000006169	liver	liver	0.916667	0.916667	0.00131173	0.00131173	2.46e-05	0.0663551	0.916667
lipid_ENSMUSG00000037254	lipid_ENSMUSG00000031422	liver	liver	0.666667	0.95	0.05889	0.000352734	0.000244739	0.14428	0.808333
lipid_ENSMUSG00000037254	lipid_ENSMUSG00000046229	liver	liver	-0.7	-0.95	0.043254	0.000352734	0.000184466	0.135215	-0.825
lipid_ENSMUSG00000037254	lipid_ENSMUSG00000003531	liver	liver	-0.883333	-0.866667	0.0030754	0.00450838	0.000168961	0.129818	-0.875
lipid_ENSMUSG00000037254	lipid_ENSMUSG00000026032	liver	liver	-0.833333	-0.95	0.0082672	0.000352734	4.01e-05	0.0789131	-0.891667
lipid_ENSMUSG00000037254	ENSMUSG00000024414	liver	liver	-0.633333	-0.966667	0.0760362	0.000165344	0.000154436	0.129243	-0.8
lipid_ENSMUSG00000037254	lipid_ENSMUSG00000031897	liver	liver	-0.9	-0.933333	0.00202822	0.000749559	2.19e-05	0.0634866	-0.916667
lipid_ENSMUSG00000037254	lipid_ENSMUSG00000116138	liver	liver	-0.9	-0.983333	0.00202822	4.96e-05	1.72e-06	0.0108403	-0.941667
lipid_ENSMUSG00000037254	lipid_ENSMUSG00000024194	liver	liver	-0.866667	-0.95	0.00450838	0.000352734	2.28e-05	0.0634866	-0.908333
lipid_ENSMUSG00000037254	ENSMUSG00000073940	liver	liver	-0.7	-0.95	0.043254	0.000352734	0.000184466	0.135215	-0.825
lipid_ENSMUSG00000037254	lipid_ENSMUSG00000040562	liver	liver	-0.733333	-0.983333	0.0311232	4.96e-05	2.22e-05	0.0634866	-0.858333
lipid_ENSMUSG00000037254	lipid_ENSMUSG00000030035	liver	liver	-0.85	-0.883333	0.00607363	0.0030754	0.000222056	0.140398	-0.866667
lipid_ENSMUSG00000037254	ENSMUSG00000025144	liver	liver	-0.666667	-0.966667	0.05889	0.000165344	0.000122099	0.11959	-0.816667
lipid_ENSMUSG00000037254	lipid_ENSMUSG00000004945	liver	liver	-0.883333	-0.9	0.0030754	0.00202822	8.1e-05	0.101	-0.891667
lipid_ENSMUSG00000037254	lipid_ENSMUSG00000022671	liver	liver	-0.75	-0.95	0.0254905	0.000352734	0.000113464	0.117349	-0.85
lipid_ENSMUSG00000037254	lipid_ENSMUSG00000096727	liver	liver	-0.6	-0.966667	0.0967978	0.000165344	0.000192741	0.135686	-0.783333
lipid_ENSMUSG00000037254	lipid_ENSMUSG00000027472	liver	liver	-0.933333	-0.916667	0.000749559	0.00131173	1.46e-05	0.0513691	-0.925
lipid_ENSMUSG00000037254	lipid_ENSMUSG00000058216	liver	liver	-0.866667	-0.883333	0.00450838	0.0030754	0.000168961	0.129818	-0.875
lipid_ENSMUSG00000037254	lipid_ENSMUSG00000018449	liver	liver	-0.7	-0.95	0.043254	0.000352734	0.000184466	0.135215	-0.825
lipid_ENSMUSG00000037254	lipid_ENSMUSG00000037938	liver	liver	-0.85	-0.933333	0.00607363	0.000749559	6.05e-05	0.0937289	-0.891667
lipid_ENSMUSG00000037254	lipid_ENSMUSG00000021018	liver	liver	-0.966667	-0.7	0.000165344	0.043254	9.19e-05	0.110863	-0.833333
lipid_ENSMUSG00000037254	lipid_ENSMUSG00000031851	liver	liver	-0.783333	-0.933333	0.0172233	0.000749559	0.000158243	0.129243	-0.858333
lipid_ENSMUSG00000037254	lipid_ENSMUSG00000038335	liver	liver	0.883333	0.883333	0.0030754	0.0030754	0.000118875	0.119086	0.883333
lipid_ENSMUSG00000037254	ENSMUSG00000002797	liver	liver	-0.7	-0.95	0.043254	0.000352734	0.000184466	0.135215	-0.825
lipid_ENSMUSG00000037254	ENSMUSG00000040026	liver	liver	-0.95	-0.733333	0.000352734	0.0311232	0.000136345	0.122079	-0.841667
lipid_ENSMUSG00000037254	lipid_ENSMUSG00000025408	liver	liver	-0.95	-0.766667	0.000352734	0.02139	9.65e-05	0.112045	-0.858333
lipid_ENSMUSG00000037254	lipid_ENSMUSG00000038500	liver	liver	-0.833333	-0.933333	0.0082672	0.000749559	8.05e-05	0.101	-0.883333
lipid_ENSMUSG00000037254	lipid_ENSMUSG00000027364	liver	liver	-0.783333	-0.916667	0.0172233	0.00131173	0.000264283	0.146624	-0.85
ribosome_ENSMUSG00000033634	ribosome_ENSMUSG00000030378	liver	liver	0.85	0.883333	0.00607363	0.0030754	0.000222056	0.140398	0.866667
ribosome_ENSMUSG00000033634	ENSMUSG00000032204	liver	liver	0.733333	0.933333	0.0311232	0.000749559	0.000272149	0.146953	0.833333
ribosome_ENSMUSG00000033634	ribosome_ENSMUSG00000032399	liver	liver	-0.866667	-0.866667	0.00450838	0.00450838	0.000239914	0.143826	-0.866667
ribosome_ENSMUSG00000033634	ribosome_ENSMUSG00000028495	liver	liver	-0.933333	-0.866667	0.000749559	0.00450838	4.6e-05	0.0849867	-0.9
ribosome_ENSMUSG00000033634	ribosome_ENSMUSG00000012848	liver	liver	-0.966667	-0.766667	0.000165344	0.02139	4.79e-05	0.0865966	-0.866667
ribosome_ENSMUSG00000033634	ribosome_ENSMUSG00000047230	liver	liver	0.95	0.95	0.000352734	0.000352734	2.1e-06	0.0125564	0.95
ribosome_ENSMUSG00000033634	ribosome_ENSMUSG00000021775	liver	liver	0.95	0.783333	0.000352734	0.0172233	7.9e-05	0.101	0.866667
ribosome_ENSMUSG00000033634	ribosome_ENSMUSG00000024843	liver	liver	-0.916667	-0.833333	0.00131173	0.0082672	0.000134815	0.122079	-0.875
ribosome_ENSMUSG00000033634	ENSMUSG00000029596	liver	liver	-0.866667	-0.9	0.00450838	0.00202822	0.000115236	0.117349	-0.883333
ribosome_ENSMUSG00000033634	ribosome_ENSMUSG00000024962	liver	liver	-0.766667	-0.95	0.02139	0.000352734	9.65e-05	0.112045	-0.858333
ENSMUSG00000022445	ENSMUSG00000005677	liver	liver	0.933333	0.933333	0.000749559	0.000749559	8.65e-06	0.0361985	0.933333
ENSMUSG00000022445	ENSMU_novel.206	liver	liver	-0.966667	-0.7	0.000165344	0.043254	9.19e-05	0.110863	-0.833333
ENSMUSG00000038224	lipid_ENSMUSG00000030630	liver	liver	0.983333	0.466667	4.96e-05	0.212522	0.000131352	0.122079	0.725
ENSMUSG00000038224	ENSMUSG00000037095	liver	liver	0.85	0.95	0.00607363	0.000352734	3.01e-05	0.0727529	0.9
ENSMUSG00000038224	ENSMUSG00000027806	liver	liver	-0.9	-0.816667	0.00202822	0.0107694	0.000256251	0.146012	-0.858333
ENSMUSG00000038224	ENSMUSG00000032715	liver	liver	0.9	0.816667	0.00202822	0.0107694	0.000256251	0.146012	0.858333
ENSMUSG00000032079	ENSMUSG00000032010	liver	liver	-0.133333	-1	0.743541	5.51e-06	5.49e-05	0.0910655	-0.566667
ENSMUSG00000024646	ENSMUSG00000023944	liver	liver	-0.916667	-0.783333	0.00131173	0.0172233	0.000264283	0.146624	-0.85
ENSMUSG00000024646	ENSMUSG00000020592	liver	liver	-0.783333	-0.933333	0.0172233	0.000749559	0.000158243	0.129243	-0.858333
ENSMUSG00000024646	ENSMUSG00000004789	liver	liver	-0.516667	-1	0.1618	5.51e-06	1.33e-05	0.0492564	-0.758333
ENSMUSG00000024646	lipid_ENSMUSG00000039450	liver	liver	0.85	0.883333	0.00607363	0.0030754	0.000222056	0.140398	0.866667
ENSMUSG00000024646	lipid_ENSMUSG00000073155	liver	liver	0.783333	0.966667	0.0172233	0.000165344	3.92e-05	0.0789131	0.875
ENSMUSG00000024646	lipid_ENSMUSG00000024845	liver	liver	0.966667	0.816667	0.000165344	0.0107694	2.54e-05	0.0663551	0.891667
ENSMUSG00000024646	ENSMUSG00000026131	liver	liver	-0.933333	-0.783333	0.000749559	0.0172233	0.000158243	0.129243	-0.858333
ENSMUSG00000024646	lipid_ENSMUSG00000027078	liver	liver	0.666667	0.95	0.05889	0.000352734	0.000244739	0.14428	0.808333
ENSMUSG00000024646	ENSMUSG00000069917	liver	liver	0.783333	0.916667	0.0172233	0.00131173	0.000264283	0.146624	0.85
ENSMUSG00000024646	ENSMUSG00000073940	liver	liver	0.8	0.916667	0.0138283	0.00131173	0.00021617	0.14038	0.858333
ENSMUSG00000024646	ENSMUSG00000029657	liver	liver	-0.966667	-0.8	0.000165344	0.0138283	3.2e-05	0.0727529	-0.883333
ENSMUSG00000024646	ENSMUSG00000037992	liver	liver	0.916667	0.8	0.00131173	0.0138283	0.00021617	0.14038	0.858333
ENSMUSG00000024646	lipid_ENSMUSG00000022671	liver	liver	0.9	0.833333	0.00202822	0.0082672	0.000201146	0.137504	0.866667
ENSMUSG00000024646	lipid_ENSMUSG00000016510	liver	liver	0.65	0.95	0.0665619	0.000352734	0.000273747	0.146953	0.8
ENSMUSG00000024646	lipid_ENSMUSG00000057143	liver	liver	0.733333	0.933333	0.0311232	0.000749559	0.000272149	0.146953	0.833333
ENSMUSG00000024646	ENSMUSG00000037896	liver	liver	-0.316667	-0.983333	0.41008	4.96e-05	0.000240085	0.143826	-0.65
ENSMUSG00000024646	lipid_ENSMUSG00000039163	liver	liver	0.866667	0.9	0.00450838	0.00202822	0.000115236	0.117349	0.883333
ENSMUSG00000024646	lipid_ENSMUSG00000042992	liver	liver	0.75	0.933333	0.0254905	0.000749559	0.000226709	0.140398	0.841667
ENSMUSG00000024646	lipid_ENSMUSG00000031851	liver	liver	0.85	0.916667	0.00607363	0.00131173	0.000101501	0.112045	0.883333
ENSMUSG00000024646	lipid_ENSMU_novel.517	liver	liver	0.933333	0.833333	0.000749559	0.0082672	8.05e-05	0.101	0.883333
ENSMUSG00000024646	lipid_ENSMUSG00000038335	liver	liver	-0.866667	-0.883333	0.00450838	0.0030754	0.000168961	0.129818	-0.875
ENSMUSG00000024646	lipid_ENSMUSG00000108207	liver	liver	0.7	0.966667	0.043254	0.000165344	9.19e-05	0.110863	0.833333
ENSMUSG00000024646	lipid_ENSMUSG00000027364	liver	liver	0.783333	0.933333	0.0172233	0.000749559	0.000158243	0.129243	0.858333
ENSMUSG00000030088	ENSMUSG00000021336	liver	liver	0.983333	0.383333	4.96e-05	0.3125	0.000187168	0.135686	0.683333
ENSMUSG00000031596	ENSMUSG00000036202	liver	liver	0.466667	0.983333	0.212522	4.96e-05	0.000131352	0.122079	0.725
ENSMUSG00000021794	ribosome_ENSMUSG00000035473	liver	liver	0.933333	0.75	0.000749559	0.0254905	0.000226709	0.140398	0.841667
ENSMUSG00000021794	ENSMUSG00000031613	liver	liver	0.916667	0.866667	0.00131173	0.00450838	7.71e-05	0.101	0.891667
lipid_ENSMUSG00000022040	ENSMUSG00000039323	liver	liver	0.833333	0.95	0.0082672	0.000352734	4.01e-05	0.0789131	0.891667
lipid_ENSMUSG00000022040	ENSMUSG00000006529	liver	liver	0.933333	0.816667	0.000749559	0.0107694	0.000102737	0.112045	0.875
lipid_ENSMUSG00000022040	lipid_ENSMUSG00000020741	liver	liver	0.683333	0.95	0.0503197	0.000352734	0.000211913	0.14038	0.816667
lipid_ENSMUSG00000022040	ENSMUSG00000055730	liver	liver	0.916667	0.833333	0.00131173	0.0082672	0.000134815	0.122079	0.875
lipid_ENSMUSG00000022040	lipid_ENSMUSG00000028607	liver	liver	0.933333	0.983333	0.000749559	4.96e-05	6.73e-07	0.00458522	0.958333
lipid_ENSMUSG00000022040	ENSMUSG00000032959	liver	liver	-0.983333	-0.8	4.96e-05	0.0138283	1.04e-05	0.0422002	-0.891667
lipid_ENSMUSG00000022040	lipid_ENSMUSG00000032042	liver	liver	0.933333	0.9	0.000749559	0.00202822	2.19e-05	0.0634866	0.916667
lipid_ENSMUSG00000022040	ENSMUSG00000011179	liver	liver	0.933333	0.816667	0.000749559	0.0107694	0.000102737	0.112045	0.875
lipid_ENSMUSG00000022040	lipid_ENSMUSG00000001229	liver	liver	0.45	0.983333	0.229817	4.96e-05	0.00014115	0.125008	0.716667
lipid_ENSMUSG00000022040	lipid_ENSMUSG00000043940	liver	liver	0.7	0.966667	0.043254	0.000165344	9.19e-05	0.110863	0.833333
lipid_ENSMUSG00000022040	lipid_ENSMUSG00000030835	liver	liver	0.8	0.916667	0.0138283	0.00131173	0.00021617	0.14038	0.858333
lipid_ENSMUSG00000022040	ENSMUSG00000026638	liver	liver	0.933333	0.9	0.000749559	0.00202822	2.19e-05	0.0634866	0.916667
lipid_ENSMUSG00000022040	ENSMUSG00000020744	liver	liver	-0.8	-0.983333	0.0138283	4.96e-05	1.04e-05	0.0422002	-0.891667
lipid_ENSMUSG00000022040	ENSMUSG00000008822	liver	liver	-0.766667	-0.933333	0.02139	0.000749559	0.000193052	0.135686	-0.85
ENSMUSG00000056666	ENSMUSG00000039323	liver	liver	0.933333	0.766667	0.000749559	0.02139	0.000193052	0.135686	0.85
ENSMUSG00000056666	lipid_ENSMUSG00000022853	liver	liver	0.883333	0.85	0.0030754	0.00607363	0.000222056	0.140398	0.866667
ENSMUSG00000056666	lipid_ENSMUSG00000072949	liver	liver	0.9	0.916667	0.00202822	0.00131173	3.68e-05	0.0780374	0.908333
ENSMUSG00000056666	lipid_ENSMUSG00000030035	liver	liver	-0.933333	-0.816667	0.000749559	0.0107694	0.000102737	0.112045	-0.875
ENSMUSG00000056666	ENSMU_novel.244	liver	liver	-0.85	-0.933333	0.00607363	0.000749559	6.05e-05	0.0937289	-0.891667
ENSMUSG00000056666	ENSMUSG00000111013	liver	liver	-0.796725	-0.933333	0.0101563	0.000749559	9.73e-05	0.112045	-0.865029
ENSMUSG00000028967	ENSMUSG00000034297	liver	liver	0.983333	0.7	4.96e-05	0.043254	3.01e-05	0.0727529	0.841667
ENSMUSG00000026473	ENSMUSG00000000326	liver	liver	0.966667	0.933333	0.000165344	0.000749559	2.09e-06	0.0125564	0.95
ENSMUSG00000026473	ENSMUSG00000028179	liver	liver	-0.783333	-0.966667	0.0172233	0.000165344	3.92e-05	0.0789131	-0.875
ENSMUSG00000026473	ENSMUSG00000021477	liver	liver	-0.933333	-0.8	0.000749559	0.0138283	0.000129326	0.122079	-0.866667
ENSMUSG00000026473	ENSMUSG00000029695	liver	liver	-0.816667	-0.9	0.0107694	0.00202822	0.000256251	0.146012	-0.858333
ENSMUSG00000026473	ENSMUSG00000075705	liver	liver	0.9	0.833333	0.00202822	0.0082672	0.000201146	0.137504	0.866667
ENSMUSG00000026473	ENSMUSG00000069919	liver	liver	0.883333	0.883333	0.0030754	0.0030754	0.000118875	0.119086	0.883333
ENSMUSG00000026473	ENSMUSG00000055730	liver	liver	-0.866667	-0.883333	0.00450838	0.0030754	0.000168961	0.129818	-0.875
ENSMUSG00000026473	ENSMUSG00000017707	liver	liver	-0.966667	-0.933333	0.000165344	0.000749559	2.09e-06	0.0125564	-0.95
ENSMUSG00000026473	lipid_ENSMUSG00000073155	liver	liver	0.883333	0.866667	0.0030754	0.00450838	0.000168961	0.129818	0.875
ENSMUSG00000026473	lipid_ENSMUSG00000029447	liver	liver	-0.933333	-0.8	0.000749559	0.0138283	0.000129326	0.122079	-0.866667
ENSMUSG00000026473	lipid_ENSMUSG00000021595	liver	liver	-0.733333	-0.933333	0.0311232	0.000749559	0.000272149	0.146953	-0.833333
ENSMUSG00000026473	ENSMUSG00000069917	liver	liver	0.883333	0.9	0.0030754	0.00202822	8.1e-05	0.101	0.891667
ENSMUSG00000026473	ENSMUSG00000033107	liver	liver	-0.95	-0.8	0.000352734	0.0138283	6.45e-05	0.0958256	-0.875
ENSMUSG00000026473	ENSMUSG00000035754	liver	liver	0.95	0.683333	0.000352734	0.0503197	0.000211913	0.14038	0.816667
ENSMUSG00000026473	lipid_ENSMUSG00000037242	liver	liver	-0.733333	-0.95	0.0311232	0.000352734	0.000136345	0.122079	-0.841667
ENSMUSG00000026473	ENSMUSG00000071657	liver	liver	0.9	0.85	0.00202822	0.00607363	0.000151574	0.129243	0.875
ENSMUSG00000026473	lipid_ENSMUSG00000031422	liver	liver	-0.933333	-0.916667	0.000749559	0.00131173	1.46e-05	0.0513691	-0.925
ENSMUSG00000026473	lipid_ENSMUSG00000046229	liver	liver	0.816667	0.933333	0.0107694	0.000749559	0.000102737	0.112045	0.875
ENSMUSG00000026473	lipid_ENSMUSG00000003531	liver	liver	0.75	0.933333	0.0254905	0.000749559	0.000226709	0.140398	0.841667
ENSMUSG00000026473	lipid_ENSMUSG00000022215	liver	liver	0.933333	0.75	0.000749559	0.0254905	0.000226709	0.140398	0.841667
ENSMUSG00000026473	ENSMUSG00000021686	liver	liver	-0.75	-0.95	0.0254905	0.000352734	0.000113464	0.117349	-0.85
ENSMUSG00000026473	lipid_ENSMUSG00000002550	liver	liver	0.85	0.916667	0.00607363	0.00131173	0.000101501	0.112045	0.883333
ENSMUSG00000026473	ENSMUSG00000030298	liver	liver	-0.983333	-0.316667	4.96e-05	0.41008	0.000240085	0.143826	-0.65
ENSMUSG00000026473	ENSMUSG00000030516	liver	liver	-0.95	-0.833333	0.000352734	0.0082672	4.01e-05	0.0789131	-0.891667
ENSMUSG00000026473	ENSMUSG00000019822	liver	liver	0.966667	0.75	0.000165344	0.0254905	5.64e-05	0.0912805	0.858333
ENSMUSG00000026473	ENSMUSG00000021466	liver	liver	-0.983333	-0.566667	4.96e-05	0.120574	7.79e-05	0.101	-0.775
ENSMUSG00000026473	ENSMUSG00000042569	liver	liver	0.95	0.883333	0.000352734	0.0030754	1.6e-05	0.0522172	0.916667
ENSMUSG00000026473	ENSMUSG00000003644	liver	liver	0.75	0.966667	0.0254905	0.000165344	5.64e-05	0.0912805	0.858333
ENSMUSG00000026473	ENSMUSG00000108969	liver	liver	-0.95	-0.75	0.000352734	0.0254905	0.000113464	0.117349	-0.85
ENSMUSG00000026473	ENSMUSG00000102275	liver	liver	0.916667	0.816667	0.00131173	0.0107694	0.000171884	0.129818	0.866667
ENSMUSG00000063229	lipid_ENSMUSG00000028494	liver	liver	0.95	0.916667	0.000352734	0.00131173	7.21e-06	0.032542	0.933333
ENSMUSG00000063229	lipid_ENSMUSG00000018042	liver	liver	-0.916667	-0.816667	0.00131173	0.0107694	0.000171884	0.129818	-0.866667
ENSMUSG00000063229	lipid_ENSMUSG00000042476	liver	liver	0.866667	0.933333	0.00450838	0.000749559	4.6e-05	0.0849867	0.9
ENSMUSG00000063229	lipid_ENSMUSG00000020150	liver	liver	-0.95	-0.85	0.000352734	0.00607363	3.01e-05	0.0727529	-0.9
ENSMUSG00000063229	ENSMUSG00000020456	liver	liver	0.966667	0.8	0.000165344	0.0138283	3.2e-05	0.0727529	0.883333
ENSMUSG00000063229	ENSMUSG00000004980	liver	liver	0.883333	0.95	0.0030754	0.000352734	1.6e-05	0.0522172	0.916667
ENSMUSG00000063229	ENSMUSG00000006736	liver	liver	0.966667	0.6	0.000165344	0.0967978	0.000192741	0.135686	0.783333
ENSMUSG00000063229	lipid_ENSMUSG00000024913	liver	liver	0.866667	0.933333	0.00450838	0.000749559	4.6e-05	0.0849867	0.9
ENSMUSG00000063229	lipid_ENSMUSG00000018932	liver	liver	-0.95	-0.783333	0.000352734	0.0172233	7.9e-05	0.101	-0.866667
ENSMUSG00000063229	lipid_ENSMUSG00000035686	liver	liver	-0.8	-0.95	0.0138283	0.000352734	6.45e-05	0.0958256	-0.875
ENSMUSG00000063229	ENSMUSG00000029505	liver	liver	0.716667	0.983333	0.0368662	4.96e-05	2.6e-05	0.0668765	0.85
ENSMUSG00000063229	ENSMUSG00000032010	liver	liver	-0.833333	-0.933333	0.0082672	0.000749559	8.05e-05	0.101	-0.883333
ENSMUSG00000063229	ENSMUSG00000023031	liver	liver	-0.95	-0.716667	0.000352734	0.0368662	0.000159302	0.129243	-0.833333
ENSMUSG00000063229	lipid_ENSMUSG00000058886	liver	liver	-0.916667	-0.783333	0.00131173	0.0172233	0.000264283	0.146624	-0.85
ENSMUSG00000063229	ENSMU_novel.390	liver	liver	-0.95	-0.733333	0.000352734	0.0311232	0.000136345	0.122079	-0.841667
ENSMUSG00000063229	ENSMUSG00000038563	liver	liver	0.6	0.966667	0.0967978	0.000165344	0.000192741	0.135686	0.783333
ENSMUSG00000063229	ENSMUSG00000086054	liver	liver	-0.966667	-0.816667	0.000165344	0.0107694	2.54e-05	0.0663551	-0.891667
ENSMUSG00000063229	ENSMUSG00000038550	liver	liver	-0.8	-0.933333	0.0138283	0.000749559	0.000129326	0.122079	-0.866667
ENSMUSG00000063229	lipid_ENSMUSG00000025933	liver	liver	-0.75	-0.966667	0.0254905	0.000165344	5.64e-05	0.0912805	-0.858333
ENSMUSG00000063229	lipid_ENSMUSG00000049047	liver	liver	0.95	0.683333	0.000352734	0.0503197	0.000211913	0.14038	0.816667
ribosome_ENSMUSG00000023070	ribosome_ENSMUSG00000035530	liver	liver	-0.95	-0.666667	0.000352734	0.05889	0.000244739	0.14428	-0.808333
ribosome_ENSMUSG00000023070	ribosome_ENSMUSG00000061477	liver	liver	-0.933333	-0.733333	0.000749559	0.0311232	0.000272149	0.146953	-0.833333
ribosome_ENSMUSG00000023070	ribosome_ENSMUSG00000031958	liver	liver	0.983333	0.3	4.96e-05	0.436624	0.000254267	0.146012	0.641667
ribosome_ENSMUSG00000023070	ribosome_ENSMUSG00000027502	liver	liver	-0.916667	-0.816667	0.00131173	0.0107694	0.000171884	0.129818	-0.866667
ribosome_ENSMUSG00000023070	ribosome_ENSMUSG00000039159	liver	liver	0.983333	0.35	4.96e-05	0.358581	0.000212322	0.14038	0.666667
ribosome_ENSMUSG00000023070	ribosome_ENSMUSG00000022707	liver	liver	0.95	0.75	0.000352734	0.0254905	0.000113464	0.117349	0.85
ribosome_ENSMUSG00000023070	ribosome_ENSMUSG00000028851	liver	liver	-0.833333	-0.95	0.0082672	0.000352734	4.01e-05	0.0789131	-0.891667
ribosome_ENSMUSG00000023070	ENSMUSG00000085208	liver	liver	0.866667	0.866667	0.00450838	0.00450838	0.000239914	0.143826	0.866667
ribosome_ENSMUSG00000023070	ribosome_ENSMUSG00000028671	liver	liver	-0.85	-0.966667	0.00607363	0.000165344	1.49e-05	0.0513691	-0.908333
ENSMUSG00000002588	ribosome_ENSMUSG00000024304	liver	liver	0.95	0.65	0.000352734	0.0665619	0.000273747	0.146953	0.8
ENSMUSG00000025533	ENSMUSG00000029597	liver	liver	0.9	0.983333	0.00202822	4.96e-05	1.72e-06	0.0108403	0.941667
ENSMUSG00000060803	ENSMUSG00000103653	liver	liver	0.85	0.95	0.00607363	0.000352734	3.01e-05	0.0727529	0.9
ENSMUSG00000000326	ENSMUSG00000028179	liver	liver	-0.816667	-0.95	0.0107694	0.000352734	5.12e-05	0.0891032	-0.883333
ENSMUSG00000000326	ENSMUSG00000021477	liver	liver	-0.933333	-0.8	0.000749559	0.0138283	0.000129326	0.122079	-0.866667
ENSMUSG00000000326	lipid_ENSMUSG00000025792	liver	liver	0.55	0.983333	0.132777	4.96e-05	8.52e-05	0.104983	0.766667
ENSMUSG00000000326	ENSMUSG00000017707	liver	liver	-0.916667	-0.966667	0.00131173	0.000165344	3.54e-06	0.0196383	-0.941667
ENSMUSG00000000326	ENSMUSG00000057346	liver	liver	0.783333	0.933333	0.0172233	0.000749559	0.000158243	0.129243	0.858333
ENSMUSG00000000326	ENSMUSG00000056204	liver	liver	0.85	0.916667	0.00607363	0.00131173	0.000101501	0.112045	0.883333
ENSMUSG00000000326	lipid_ENSMUSG00000029447	liver	liver	-0.9	-0.866667	0.00202822	0.00450838	0.000115236	0.117349	-0.883333
ENSMUSG00000000326	ENSMUSG00000035754	liver	liver	0.966667	0.766667	0.000165344	0.02139	4.79e-05	0.0865966	0.866667
ENSMUSG00000000326	lipid_ENSMUSG00000037242	liver	liver	-0.716667	-0.966667	0.0368662	0.000165344	7.93e-05	0.101	-0.841667
ENSMUSG00000000326	ENSMUSG00000071657	liver	liver	0.916667	0.95	0.00131173	0.000352734	7.21e-06	0.032542	0.933333
ENSMUSG00000000326	lipid_ENSMUSG00000031422	liver	liver	-0.9	-0.9	0.00202822	0.00202822	5.51e-05	0.0910655	-0.9
ENSMUSG00000000326	lipid_ENSMUSG00000046229	liver	liver	0.766667	0.966667	0.02139	0.000165344	4.79e-05	0.0865966	0.866667
ENSMUSG00000000326	lipid_ENSMUSG00000003531	liver	liver	0.683333	0.95	0.0503197	0.000352734	0.000211913	0.14038	0.816667
ENSMUSG00000000326	lipid_ENSMUSG00000022215	liver	liver	0.916667	0.883333	0.00131173	0.0030754	5.41e-05	0.090911	0.9
ENSMUSG00000000326	lipid_ENSMUSG00000041720	liver	liver	-0.9	-0.883333	0.00202822	0.0030754	8.1e-05	0.101	-0.891667
ENSMUSG00000000326	lipid_ENSMUSG00000002550	liver	liver	0.833333	0.983333	0.0082672	4.96e-05	6.44e-06	0.0304184	0.908333
ENSMUSG00000000326	ENSMUSG00000030298	liver	liver	-0.983333	-0.283333	4.96e-05	0.462991	0.000268275	0.146953	-0.633333
ENSMUSG00000000326	lipid_ENSMUSG00000038489	liver	liver	0.466667	0.983333	0.212522	4.96e-05	0.000131352	0.122079	0.725
ENSMUSG00000000326	ENSMUSG00000019822	liver	liver	0.916667	0.783333	0.00131173	0.0172233	0.000264283	0.146624	0.85
ENSMUSG00000000326	ENSMUSG00000020978	liver	liver	-0.916667	-0.866667	0.00131173	0.00450838	7.71e-05	0.101	-0.891667
ENSMUSG00000000326	ENSMUSG00000041926	liver	liver	0.816667	0.933333	0.0107694	0.000749559	0.000102737	0.112045	0.875
ENSMUSG00000000326	ENSMUSG00000042569	liver	liver	0.866667	0.916667	0.00450838	0.00131173	7.71e-05	0.101	0.891667
ENSMUSG00000000326	ENSMUSG00000095098	liver	liver	0.916667	0.916667	0.00131173	0.00131173	2.46e-05	0.0663551	0.916667
ENSMUSG00000000326	ENSMUSG00000003644	liver	liver	0.666667	0.983333	0.05889	4.96e-05	4.01e-05	0.0789131	0.825
ENSMUSG00000000326	ENSMUSG00000004561	liver	liver	0.866667	0.933333	0.00450838	0.000749559	4.6e-05	0.0849867	0.9
ENSMUSG00000000326	lipid_ENSMUSG00000079429	liver	liver	0.616667	0.966667	0.0857253	0.000165344	0.000172416	0.129818	0.791667
ENSMUSG00000000326	ENSMUSG00000029475	liver	liver	-0.816667	-0.916667	0.0107694	0.00131173	0.000171884	0.129818	-0.866667
ENSMUSG00000000326	ENSMU_novel.109	liver	liver	0.933333	0.883333	0.000749559	0.0030754	3.22e-05	0.0727529	0.908333
ENSMUSG00000000326	lipid_ENSMUSG00000111326	liver	liver	0.858099	0.916667	0.00307611	0.00131173	5.42e-05	0.090911	0.887383
ENSMUSG00000000326	ENSMUSG00000020256	liver	liver	-0.932337	-0.633694	0.000248221	0.0668818	0.000199317	0.137504	-0.783016
ribosome_ENSMUSG00000021210	ribosome_ENSMUSG00000035530	liver	liver	-0.933333	-0.783333	0.000749559	0.0172233	0.000158243	0.129243	-0.858333
ribosome_ENSMUSG00000021210	ribosome_ENSMUSG00000022425	liver	liver	0.75	0.983333	0.0254905	4.96e-05	1.84e-05	0.0582781	0.866667
ribosome_ENSMUSG00000021210	ribosome_ENSMUSG00000033400	liver	liver	0.816667	0.9	0.0107694	0.00202822	0.000256251	0.146012	0.858333
ribosome_ENSMUSG00000021210	ribosome_ENSMUSG00000031157	liver	liver	-0.9	-0.866667	0.00202822	0.00450838	0.000115236	0.117349	-0.883333
ENSMUSG00000023944	lipid_ENSMUSG00000042476	liver	liver	0.816667	0.916667	0.0107694	0.00131173	0.000171884	0.129818	0.866667
ENSMUSG00000023944	lipid_ENSMUSG00000020741	liver	liver	0.783333	0.916667	0.0172233	0.00131173	0.000264283	0.146624	0.85
ENSMUSG00000023944	lipid_ENSMUSG00000001663	liver	liver	-0.683333	-0.95	0.0503197	0.000352734	0.000211913	0.14038	-0.816667
ENSMUSG00000023944	lipid_ENSMUSG00000029467	liver	liver	0.716667	0.95	0.0368662	0.000352734	0.000159302	0.129243	0.833333
ENSMUSG00000023944	ENSMUSG00000035247	liver	liver	0.783333	0.916667	0.0172233	0.00131173	0.000264283	0.146624	0.85
ENSMUSG00000023944	ENSMUSG00000011831	liver	liver	0.9	0.833333	0.00202822	0.0082672	0.000201146	0.137504	0.866667
ENSMUSG00000023944	ENSMUSG00000021270	liver	liver	0.983333	0.55	4.96e-05	0.132777	8.52e-05	0.104983	0.766667
ENSMUSG00000023944	ENSMUSG00000060429	liver	liver	0.966667	0.566667	0.000165344	0.120574	0.000235705	0.143826	0.766667
ENSMUSG00000023944	lipid_ENSMUSG00000024845	liver	liver	-0.966667	-0.783333	0.000165344	0.0172233	3.92e-05	0.0789131	-0.875
ENSMUSG00000023944	ENSMUSG00000026131	liver	liver	0.883333	0.933333	0.0030754	0.000749559	3.22e-05	0.0727529	0.908333
ENSMUSG00000023944	ENSMUSG00000021400	liver	liver	0.883333	0.85	0.0030754	0.00607363	0.000222056	0.140398	0.866667
ENSMUSG00000023944	ENSMUSG00000003226	liver	liver	0.916667	0.85	0.00131173	0.00607363	0.000101501	0.112045	0.883333
ENSMUSG00000023944	ENSMUSG00000029030	liver	liver	-0.783333	-0.916667	0.0172233	0.00131173	0.000264283	0.146624	-0.85
ENSMUSG00000023944	lipid_ENSMUSG00000045282	liver	liver	-0.916667	-0.816667	0.00131173	0.0107694	0.000171884	0.129818	-0.866667
ENSMUSG00000023944	ENSMUSG00000040859	liver	liver	0.85	0.9	0.00607363	0.00202822	0.000151574	0.129243	0.875
ENSMUSG00000023944	lipid_ENSMUSG00000018900	liver	liver	0.866667	0.916667	0.00450838	0.00131173	7.71e-05	0.101	0.891667
ENSMUSG00000023944	ENSMUSG00000039879	liver	liver	0.95	0.783333	0.000352734	0.0172233	7.9e-05	0.101	0.866667
ENSMUSG00000023944	lipid_ENSMUSG00000031862	liver	liver	0.866667	0.9	0.00450838	0.00202822	0.000115236	0.117349	0.883333
ENSMUSG00000023944	ENSMUSG00000029657	liver	liver	0.95	0.966667	0.000352734	0.000165344	1.03e-06	0.00681651	0.958333
ENSMUSG00000023944	ENSMUSG00000040699	liver	liver	-0.716667	-0.966667	0.0368662	0.000165344	7.93e-05	0.101	-0.841667
ENSMUSG00000023944	ENSMUSG00000030660	liver	liver	0.966667	0.933333	0.000165344	0.000749559	2.09e-06	0.0125564	0.95
ENSMUSG00000023944	lipid_ENSMUSG00000039163	liver	liver	-0.85	-0.916667	0.00607363	0.00131173	0.000101501	0.112045	-0.883333
ENSMUSG00000023944	lipid_ENSMUSG00000058216	liver	liver	-0.833333	-0.933333	0.0082672	0.000749559	8.05e-05	0.101	-0.883333
ENSMUSG00000023944	ENSMUSG00000038370	liver	liver	-0.983333	-0.716667	4.96e-05	0.0368662	2.6e-05	0.0668765	-0.85
ENSMUSG00000023944	lipid_ENSMUSG00000031851	liver	liver	-0.916667	-0.816667	0.00131173	0.0107694	0.000171884	0.129818	-0.866667
ENSMUSG00000023944	lipid_ENSMU_novel.517	liver	liver	-0.916667	-0.966667	0.00131173	0.000165344	3.54e-06	0.0196383	-0.941667
ENSMUSG00000023944	lipid_ENSMUSG00000038335	liver	liver	0.966667	0.733333	0.000165344	0.0311232	6.78e-05	0.0984053	0.85
ENSMUSG00000023944	lipid_ENSMUSG00000055862	liver	liver	-0.883333	-0.933333	0.0030754	0.000749559	3.22e-05	0.0727529	-0.908333
ENSMUSG00000039323	ENSMUSG00000020017	liver	liver	0.766667	0.933333	0.02139	0.000749559	0.000193052	0.135686	0.85
ENSMUSG00000039323	ENSMUSG00000040017	liver	liver	-0.933333	-0.9	0.000749559	0.00202822	2.19e-05	0.0634866	-0.916667
ENSMUSG00000039323	ENSMUSG00000055730	liver	liver	0.9	0.816667	0.00202822	0.0107694	0.000256251	0.146012	0.858333
ENSMUSG00000039323	ENSMUSG00000026623	liver	liver	0.983333	0.533333	4.96e-05	0.147525	9.39e-05	0.111685	0.758333
ENSMUSG00000039323	lipid_ENSMUSG00000039168	liver	liver	-0.7	-0.95	0.043254	0.000352734	0.000184466	0.135215	-0.825
ENSMUSG00000039323	ENSMUSG00000025089	liver	liver	0.966667	0.716667	0.000165344	0.0368662	7.93e-05	0.101	0.841667
ENSMUSG00000039323	ENSMUSG00000023367	liver	liver	-0.95	-0.933333	0.000352734	0.000749559	4.27e-06	0.0221253	-0.941667
ENSMUSG00000039323	ENSMUSG00000032096	liver	liver	0.916667	0.866667	0.00131173	0.00450838	7.71e-05	0.101	0.891667
ENSMUSG00000039323	ENSMUSG00000002981	liver	liver	0.833333	0.916667	0.0082672	0.00131173	0.000134815	0.122079	0.875
ENSMUSG00000039323	ENSMUSG00000030062	liver	liver	0.783333	0.933333	0.0172233	0.000749559	0.000158243	0.129243	0.858333
ENSMUSG00000039323	ENSMUSG00000032548	liver	liver	0.583333	0.983333	0.107997	4.96e-05	7.04e-05	0.100818	0.783333
ENSMUSG00000039323	ENSMUSG00000033107	liver	liver	0.966667	0.6	0.000165344	0.0967978	0.000192741	0.135686	0.783333
ENSMUSG00000039323	ENSMUSG00000061887	liver	liver	-0.2	-1	0.613404	5.51e-06	4.6e-05	0.0849867	-0.6
ENSMUSG00000039323	ENSMUSG00000022844	liver	liver	0.95	0.8	0.000352734	0.0138283	6.45e-05	0.0958256	0.875
ENSMUSG00000039323	lipid_ENSMUSG00000030835	liver	liver	0.55	0.983333	0.132777	4.96e-05	8.52e-05	0.104983	0.766667
ENSMUSG00000039323	ENSMUSG00000068220	liver	liver	-0.866667	-0.916667	0.00450838	0.00131173	7.71e-05	0.101	-0.891667
ENSMUSG00000039323	ENSMUSG00000026638	liver	liver	0.933333	0.933333	0.000749559	0.000749559	8.65e-06	0.0361985	0.933333
ENSMUSG00000039323	ENSMUSG00000026870	liver	liver	-0.6	-0.966667	0.0967978	0.000165344	0.000192741	0.135686	-0.783333
ENSMUSG00000039323	ENSMUSG00000042569	liver	liver	-0.9	-0.883333	0.00202822	0.0030754	8.1e-05	0.101	-0.891667
ENSMUSG00000039323	lipid_ENSMUSG00000027865	liver	liver	0.55	0.983333	0.132777	4.96e-05	8.52e-05	0.104983	0.766667
ENSMUSG00000039323	ENSMUSG00000020744	liver	liver	-0.833333	-0.933333	0.0082672	0.000749559	8.05e-05	0.101	-0.883333
ENSMUSG00000039323	ENSMUSG00000021557	liver	liver	0.7	0.95	0.043254	0.000352734	0.000184466	0.135215	0.825
ENSMUSG00000039323	ENSMUSG00000109473	liver	liver	0.95	0.916667	0.000352734	0.00131173	7.21e-06	0.032542	0.933333
ENSMUSG00000039323	ENSMUSG00000111013	liver	liver	-0.864531	-0.916667	0.00263237	0.00131173	4.69e-05	0.0864581	-0.890599
ENSMUSG00000039323	ENSMUSG00000108969	liver	liver	0.916667	0.866667	0.00131173	0.00450838	7.71e-05	0.101	0.891667
ENSMUSG00000054827	ENSMUSG00000057074	liver	liver	0.85	0.916667	0.00607363	0.00131173	0.000101501	0.112045	0.883333
ENSMUSG00000054827	ribosome_ENSMUSG00000045975	liver	liver	0.633333	0.966667	0.0760362	0.000165344	0.000154436	0.129243	0.8
ENSMUSG00000054827	ENSMUSG00000052914	liver	liver	0.883333	0.883333	0.0030754	0.0030754	0.000118875	0.119086	0.883333
ribosome_ENSMUSG00000030378	ribosome_ENSMUSG00000047230	liver	liver	0.85	0.883333	0.00607363	0.0030754	0.000222056	0.140398	0.866667
ribosome_ENSMUSG00000030378	ribosome_ENSMUSG00000031586	liver	liver	-0.85	-0.933333	0.00607363	0.000749559	6.05e-05	0.0937289	-0.891667
ribosome_ENSMUSG00000030378	ribosome_ENSMUSG00000024843	liver	liver	-0.883333	-0.85	0.0030754	0.00607363	0.000222056	0.140398	-0.866667
ribosome_ENSMUSG00000030378	ENSMUSG00000032028	liver	liver	0.95	0.733333	0.000352734	0.0311232	0.000136345	0.122079	0.841667
ribosome_ENSMUSG00000030378	ribosome_ENSMUSG00000027428	liver	liver	0.766667	0.933333	0.02139	0.000749559	0.000193052	0.135686	0.85
ENSMUSG00000024386	lipid_ENSMUSG00000025151	liver	liver	-0.966667	-0.7	0.000165344	0.043254	9.19e-05	0.110863	-0.833333
ENSMUSG00000024386	lipid_ENSMUSG00000025278	liver	liver	-0.966667	-0.566667	0.000165344	0.120574	0.000235705	0.143826	-0.766667
ENSMUSG00000024386	ENSMUSG00000078619	liver	liver	0.95	0.716667	0.000352734	0.0368662	0.000159302	0.129243	0.833333
ENSMUSG00000024386	ENSMUSG00000039145	liver	liver	-0.783333	-0.966667	0.0172233	0.000165344	3.92e-05	0.0789131	-0.875
ENSMUSG00000024386	lipid_ENSMUSG00000006169	liver	liver	-0.966667	-0.683333	0.000165344	0.0503197	0.000105638	0.11339	-0.825
ENSMUSG00000024386	ENSMUSG00000027983	liver	liver	0.966667	0.75	0.000165344	0.0254905	5.64e-05	0.0912805	0.858333
ENSMUSG00000024386	ENSMUSG00000020308	liver	liver	0.9	0.833333	0.00202822	0.0082672	0.000201146	0.137504	0.866667
ENSMUSG00000024386	lipid_ENSMUSG00000021018	liver	liver	0.9	0.966667	0.00202822	0.000165344	5.33e-06	0.025899	0.933333
ENSMUSG00000024386	ENSMUSG00000103961	liver	liver	0.438178	0.949289	0.238122	9.2e-05	0.000256944	0.146012	0.693733
lipid_ENSMUSG00000030630	ENSMUSG00000031672	liver	liver	0.916667	0.883333	0.00131173	0.0030754	5.41e-05	0.090911	0.9
lipid_ENSMUSG00000030630	lipid_ENSMUSG00000018042	liver	liver	0.316667	0.983333	0.41008	4.96e-05	0.000240085	0.143826	0.65
lipid_ENSMUSG00000030630	lipid_ENSMUSG00000020150	liver	liver	0.4	1	0.291193	5.51e-06	2.3e-05	0.0638417	0.7
lipid_ENSMUSG00000030630	lipid_ENSMUSG00000038967	liver	liver	0.8	0.983333	0.0138283	4.96e-05	1.04e-05	0.0422002	0.891667
lipid_ENSMUSG00000030630	lipid_ENSMUSG00000039450	liver	liver	0.85	0.966667	0.00607363	0.000165344	1.49e-05	0.0513691	0.908333
lipid_ENSMUSG00000030630	lipid_ENSMUSG00000005510	liver	liver	0.616667	0.966667	0.0857253	0.000165344	0.000172416	0.129818	0.791667
lipid_ENSMUSG00000030630	ENSMUSG00000030762	liver	liver	0.966667	0.883333	0.000165344	0.0030754	7.88e-06	0.0341673	0.925
lipid_ENSMUSG00000030630	lipid_ENSMUSG00000018932	liver	liver	0.583333	0.966667	0.107997	0.000165344	0.000213086	0.14038	0.775
lipid_ENSMUSG00000030630	ENSMUSG00000005951	liver	liver	0.766667	0.95	0.02139	0.000352734	9.65e-05	0.112045	0.858333
lipid_ENSMUSG00000030630	lipid_ENSMUSG00000003166	liver	liver	0.15	1	0.708069	5.51e-06	5.25e-05	0.090911	0.575
lipid_ENSMUSG00000030630	ENSMUSG00000028013	liver	liver	0.95	0.8	0.000352734	0.0138283	6.45e-05	0.0958256	0.875
lipid_ENSMUSG00000030630	lipid_ENSMUSG00000003518	liver	liver	-0.766667	-0.933333	0.02139	0.000749559	0.000193052	0.135686	-0.85
lipid_ENSMUSG00000030630	lipid_ENSMUSG00000004945	liver	liver	0.65	0.966667	0.0665619	0.000165344	0.000136658	0.122079	0.808333
lipid_ENSMUSG00000030630	ENSMUSG00000047394	liver	liver	0.9	0.816667	0.00202822	0.0107694	0.000256251	0.146012	0.858333
lipid_ENSMUSG00000030630	ENSMUSG00000033147	liver	liver	0.816667	0.933333	0.0107694	0.000749559	0.000102737	0.112045	0.875
lipid_ENSMUSG00000030630	lipid_ENSMUSG00000039163	liver	liver	0.733333	0.95	0.0311232	0.000352734	0.000136345	0.122079	0.841667
lipid_ENSMUSG00000030630	lipid_ENSMUSG00000051319	liver	liver	0.666667	0.966667	0.05889	0.000165344	0.000122099	0.11959	0.816667
lipid_ENSMUSG00000030630	ENSMUSG00000023079	liver	liver	-0.333333	-1	0.385323	5.51e-06	2.99e-05	0.0727529	-0.666667
lipid_ENSMUSG00000030630	lipid_ENSMUSG00000028952	liver	liver	0.7	0.966667	0.043254	0.000165344	9.19e-05	0.110863	0.833333
lipid_ENSMUSG00000030630	lipid_ENSMUSG00000015451	liver	liver	0.483333	1	0.1938	5.51e-06	1.58e-05	0.0522172	0.741667
ENSMUSG00000048856	ENSMUSG00000035472	liver	liver	-0.95	-0.75	0.000352734	0.0254905	0.000113464	0.117349	-0.85
ENSMUSG00000048856	ENSMUSG00000060708	liver	liver	0.933333	0.733333	0.000749559	0.0311232	0.000272149	0.146953	0.833333
ENSMUSG00000017950	ENSMUSG00000038495	liver	liver	0.75	0.933333	0.0254905	0.000749559	0.000226709	0.140398	0.841667
ENSMUSG00000017950	ENSMUSG00000054191	liver	liver	-0.933333	-0.816667	0.000749559	0.0107694	0.000102737	0.112045	-0.875
ENSMUSG00000017950	ENSMUSG00000016496	liver	liver	-0.9	-0.85	0.00202822	0.00607363	0.000151574	0.129243	-0.875
ENSMUSG00000021033	ENSMUSG00000068921	liver	liver	0.95	0.9	0.000352734	0.00202822	1.08e-05	0.0424332	0.925
ENSMUSG00000021033	ENSMUSG00000030086	liver	liver	0.85	0.916667	0.00607363	0.00131173	0.000101501	0.112045	0.883333
ribosome_ENSMUSG00000060126	ribosome_ENSMUSG00000032399	liver	liver	0.933333	0.833333	0.000749559	0.0082672	8.05e-05	0.101	0.883333
ribosome_ENSMUSG00000060126	ribosome_ENSMUSG00000008682	liver	liver	0.95	0.7	0.000352734	0.043254	0.000184466	0.135215	0.825
ribosome_ENSMUSG00000060126	ribosome_ENSMUSG00000028495	liver	liver	0.966667	0.716667	0.000165344	0.0368662	7.93e-05	0.101	0.841667
ribosome_ENSMUSG00000060126	ribosome_ENSMUSG00000029614	liver	liver	0.866667	0.95	0.00450838	0.000352734	2.28e-05	0.0634866	0.908333
ribosome_ENSMUSG00000060126	ribosome_ENSMUSG00000012848	liver	liver	0.95	0.833333	0.000352734	0.0082672	4.01e-05	0.0789131	0.891667
ribosome_ENSMUSG00000060126	ribosome_ENSMUSG00000047675	liver	liver	0.983333	0.966667	4.96e-05	0.000165344	1.61e-07	0.00115305	0.975
ribosome_ENSMUSG00000060126	ribosome_ENSMUSG00000033965	liver	liver	-0.9	-0.916667	0.00202822	0.00131173	3.68e-05	0.0780374	-0.908333
ribosome_ENSMUSG00000060126	ribosome_ENSMUSG00000071866	liver	liver	0.883333	0.933333	0.0030754	0.000749559	3.22e-05	0.0727529	0.908333
ribosome_ENSMUSG00000060126	ribosome_ENSMUSG00000031958	liver	liver	-0.95	-0.716667	0.000352734	0.0368662	0.000159302	0.129243	-0.833333
ribosome_ENSMUSG00000060126	ribosome_ENSMUSG00000049517	liver	liver	0.916667	0.9	0.00131173	0.00202822	3.68e-05	0.0780374	0.908333
ribosome_ENSMUSG00000060126	ribosome_ENSMUSG00000025290	liver	liver	0.916667	0.833333	0.00131173	0.0082672	0.000134815	0.122079	0.875
ribosome_ENSMUSG00000060126	ribosome_ENSMUSG00000028234	liver	liver	0.933333	0.95	0.000749559	0.000352734	4.27e-06	0.0221253	0.941667
ribosome_ENSMUSG00000060126	ribosome_ENSMUSG00000025702	liver	liver	-0.816667	-0.933333	0.0107694	0.000749559	0.000102737	0.112045	-0.875
ribosome_ENSMUSG00000060126	ribosome_ENSMUSG00000025362	liver	liver	0.883333	0.95	0.0030754	0.000352734	1.6e-05	0.0522172	0.916667
ribosome_ENSMUSG00000060126	ribosome_ENSMUSG00000095597	liver	liver	0.916667	0.9	0.00131173	0.00202822	3.68e-05	0.0780374	0.908333
ribosome_ENSMUSG00000060126	ribosome_ENSMUSG00000032966	liver	liver	0.783333	0.916667	0.0172233	0.00131173	0.000264283	0.146624	0.85
ribosome_ENSMUSG00000060126	ribosome_ENSMUSG00000069682	liver	liver	0.85	0.9	0.00607363	0.00202822	0.000151574	0.129243	0.875
ribosome_ENSMUSG00000060126	ribosome_ENSMUSG00000030042	liver	liver	0.883333	0.916667	0.0030754	0.00131173	5.41e-05	0.090911	0.9
ribosome_ENSMUSG00000060126	ribosome_ENSMUSG00000039853	liver	liver	-0.433333	-0.983333	0.249917	4.96e-05	0.000152456	0.129243	-0.708333
ribosome_ENSMUSG00000060126	ribosome_ENSMUSG00000062353	liver	liver	0.9	0.916667	0.00202822	0.00131173	3.68e-05	0.0780374	0.908333
ribosome_ENSMUSG00000060126	ribosome_ENSMUSG00000101335	liver	liver	0.983333	0.633333	4.96e-05	0.0760362	5.09e-05	0.0891032	0.808333
ribosome_ENSMUSG00000060126	ribosome_ENSMUSG00000041372	liver	liver	-0.949289	-0.783333	9.2e-05	0.0172233	2.27e-05	0.0634866	-0.866311
ENSMUSG00000022821	lipid_ENSMUSG00000026866	liver	liver	0.75	0.966667	0.0254905	0.000165344	5.64e-05	0.0912805	0.858333
ENSMUSG00000022821	ENSMUSG00000116735	liver	liver	-0.779773	-0.916667	0.0132052	0.00131173	0.000207228	0.14038	-0.84822
ENSMUSG00000034957	ENSMUSG00000020829	liver	liver	0.766667	0.933333	0.02139	0.000749559	0.000193052	0.135686	0.85
ENSMUSG00000020017	ENSMUSG00000034528	liver	liver	0.95	0.933333	0.000352734	0.000749559	4.27e-06	0.0221253	0.941667
ENSMUSG00000020017	lipid_ENSMUSG00000020150	liver	liver	-0.8	-0.916667	0.0138283	0.00131173	0.00021617	0.14038	-0.858333
ENSMUSG00000020017	lipid_ENSMUSG00000024913	liver	liver	0.666667	0.95	0.05889	0.000352734	0.000244739	0.14428	0.808333
ENSMUSG00000020017	lipid_ENSMUSG00000029447	liver	liver	0.95	0.8	0.000352734	0.0138283	6.45e-05	0.0958256	0.875
ENSMUSG00000020017	ENSMUSG00000055850	liver	liver	-0.766667	-0.933333	0.02139	0.000749559	0.000193052	0.135686	-0.85
ENSMUSG00000020017	lipid_ENSMUSG00000041720	liver	liver	0.95	0.933333	0.000352734	0.000749559	4.27e-06	0.0221253	0.941667
ENSMUSG00000020017	lipid_ENSMUSG00000035686	liver	liver	-0.816667	-0.9	0.0107694	0.00202822	0.000256251	0.146012	-0.858333
ENSMUSG00000020017	ENSMUSG00000020744	liver	liver	-0.85	-0.933333	0.00607363	0.000749559	6.05e-05	0.0937289	-0.891667
ENSMUSG00000020017	ENSMUSG00000004561	liver	liver	-0.9	-0.816667	0.00202822	0.0107694	0.000256251	0.146012	-0.858333
ENSMUSG00000020017	ENSMUSG00000032470	liver	liver	-0.916667	-0.85	0.00131173	0.00607363	0.000101501	0.112045	-0.883333
ENSMUSG00000020017	ENSMUSG00000111013	liver	liver	-0.762821	-0.95	0.016814	0.000352734	7.73e-05	0.101	-0.856411
ENSMUSG00000021364	lipid_ENSMUSG00000022853	liver	liver	0.95	0.65	0.000352734	0.0665619	0.000273747	0.146953	0.8
ENSMUSG00000021364	ENSMUSG00000014077	liver	liver	0.866667	0.883333	0.00450838	0.0030754	0.000168961	0.129818	0.875
ENSMUSG00000021364	ENSMUSG00000028132	liver	liver	0.983333	0.933333	4.96e-05	0.000749559	6.73e-07	0.00458522	0.958333
ENSMUSG00000021364	lipid_ENSMUSG00000025745	liver	liver	0.95	0.833333	0.000352734	0.0082672	4.01e-05	0.0789131	0.891667
ENSMUSG00000021364	lipid_ENSMUSG00000042476	liver	liver	0.95	0.766667	0.000352734	0.02139	9.65e-05	0.112045	0.858333
ENSMUSG00000021364	lipid_ENSMUSG00000001663	liver	liver	-0.833333	-0.9	0.0082672	0.00202822	0.000201146	0.137504	-0.866667
ENSMUSG00000021364	ENSMUSG00000056429	liver	liver	0.933333	0.733333	0.000749559	0.0311232	0.000272149	0.146953	0.833333
ENSMUSG00000021364	ENSMUSG00000021282	liver	liver	0.933333	0.783333	0.000749559	0.0172233	0.000158243	0.129243	0.858333
ENSMUSG00000021364	ENSMUSG00000044986	liver	liver	-0.783333	-0.933333	0.0172233	0.000749559	0.000158243	0.129243	-0.858333
ENSMUSG00000021364	ENSMUSG00000027366	liver	liver	0.733333	0.95	0.0311232	0.000352734	0.000136345	0.122079	0.841667
ENSMUSG00000021364	ENSMUSG00000029761	liver	liver	0.8	0.95	0.0138283	0.000352734	6.45e-05	0.0958256	0.875
ENSMUSG00000021364	ENSMUSG00000022562	liver	liver	0.933333	0.733333	0.000749559	0.0311232	0.000272149	0.146953	0.833333
ENSMUSG00000021364	ENSMUSG00000059495	liver	liver	0.8	0.983333	0.0138283	4.96e-05	1.04e-05	0.0422002	0.891667
ENSMUSG00000021364	lipid_ENSMUSG00000005510	liver	liver	-0.933333	-0.866667	0.000749559	0.00450838	4.6e-05	0.0849867	-0.9
ENSMUSG00000021364	ENSMUSG00000011831	liver	liver	0.8	0.933333	0.0138283	0.000749559	0.000129326	0.122079	0.866667
ENSMUSG00000021364	ENSMUSG00000028383	liver	liver	0.983333	0.9	4.96e-05	0.00202822	1.72e-06	0.0108403	0.941667
ENSMUSG00000021364	ENSMUSG00000020986	liver	liver	0.966667	0.883333	0.000165344	0.0030754	7.88e-06	0.0341673	0.925
ENSMUSG00000021364	lipid_ENSMUSG00000049470	liver	liver	0.85	0.9	0.00607363	0.00202822	0.000151574	0.129243	0.875
ENSMUSG00000021364	ENSMUSG00000003226	liver	liver	0.783333	0.933333	0.0172233	0.000749559	0.000158243	0.129243	0.858333
ENSMUSG00000021364	ENSMUSG00000022629	liver	liver	0.7	0.966667	0.043254	0.000165344	9.19e-05	0.110863	0.833333
ENSMUSG00000021364	lipid_ENSMUSG00000045282	liver	liver	-0.933333	-0.8	0.000749559	0.0138283	0.000129326	0.122079	-0.866667
ENSMUSG00000021364	ENSMUSG00000028630	liver	liver	0.85	0.9	0.00607363	0.00202822	0.000151574	0.129243	0.875
ENSMUSG00000021364	lipid_ENSMUSG00000018900	liver	liver	0.95	0.833333	0.000352734	0.0082672	4.01e-05	0.0789131	0.891667
ENSMUSG00000021364	lipid_ENSMUSG00000030835	liver	liver	0.933333	0.8	0.000749559	0.0138283	0.000129326	0.122079	0.866667
ENSMUSG00000021364	ENSMUSG00000030102	liver	liver	0.8	0.966667	0.0138283	0.000165344	3.2e-05	0.0727529	0.883333
ENSMUSG00000021364	ENSMUSG00000019943	liver	liver	0.683333	0.983333	0.0503197	4.96e-05	3.47e-05	0.0764106	0.833333
ENSMUSG00000021364	ENSMUSG00000056342	liver	liver	0.816667	0.916667	0.0107694	0.00131173	0.000171884	0.129818	0.866667
ENSMUSG00000021364	ENSMUSG00000040699	liver	liver	-0.883333	-0.85	0.0030754	0.00607363	0.000222056	0.140398	-0.866667
ENSMUSG00000021364	lipid_ENSMUSG00000038664	liver	liver	0.783333	0.916667	0.0172233	0.00131173	0.000264283	0.146624	0.85
ENSMUSG00000021364	ENSMUSG00000030660	liver	liver	0.883333	0.966667	0.0030754	0.000165344	7.88e-06	0.0341673	0.925
ENSMUSG00000021364	ENSMUSG00000021188	liver	liver	0.65	0.95	0.0665619	0.000352734	0.000273747	0.146953	0.8
ENSMUSG00000021364	lipid_ENSMUSG00000058216	liver	liver	-0.916667	-0.783333	0.00131173	0.0172233	0.000264283	0.146624	-0.85
ENSMUSG00000021364	ENSMUSG00000032946	liver	liver	-0.866667	-0.933333	0.00450838	0.000749559	4.6e-05	0.0849867	-0.9
ENSMUSG00000021364	ENSMUSG00000045039	liver	liver	0.983333	0.683333	4.96e-05	0.0503197	3.47e-05	0.0764106	0.833333
ENSMUSG00000021364	lipid_ENSMUSG00000035873	liver	liver	0.783333	0.916667	0.0172233	0.00131173	0.000264283	0.146624	0.85
ENSMUSG00000006529	lipid_ENSMUSG00000024900	liver	liver	0.883333	0.883333	0.0030754	0.0030754	0.000118875	0.119086	0.883333
ENSMUSG00000006529	ENSMUSG00000021492	liver	liver	0.683333	0.95	0.0503197	0.000352734	0.000211913	0.14038	0.816667
ENSMUSG00000006529	ENSMUSG00000026621	liver	liver	0.683333	0.95	0.0503197	0.000352734	0.000211913	0.14038	0.816667
ENSMUSG00000006529	ENSMUSG00000035041	liver	liver	0.8	0.933333	0.0138283	0.000749559	0.000129326	0.122079	0.866667
ENSMUSG00000006529	ENSMUSG00000055730	liver	liver	0.883333	0.883333	0.0030754	0.0030754	0.000118875	0.119086	0.883333
ENSMUSG00000006529	ENSMUSG00000005089	liver	liver	-0.8	-0.916667	0.0138283	0.00131173	0.00021617	0.14038	-0.858333
ENSMUSG00000006529	ENSMUSG00000022562	liver	liver	0.716667	0.966667	0.0368662	0.000165344	7.93e-05	0.101	0.841667
ENSMUSG00000006529	lipid_ENSMUSG00000032042	liver	liver	0.9	0.966667	0.00202822	0.000165344	5.33e-06	0.025899	0.933333
ENSMUSG00000006529	lipid_ENSMUSG00000046447	liver	liver	-0.883333	-0.866667	0.0030754	0.00450838	0.000168961	0.129818	-0.875
ENSMUSG00000006529	lipid_ENSMUSG00000027580	liver	liver	0.85	0.95	0.00607363	0.000352734	3.01e-05	0.0727529	0.9
ENSMUSG00000006529	ENSMUSG00000026638	liver	liver	0.9	0.85	0.00202822	0.00607363	0.000151574	0.129243	0.875
ENSMUSG00000028179	ENSMUSG00000021477	liver	liver	0.916667	0.8	0.00131173	0.0138283	0.00021617	0.14038	0.858333
ENSMUSG00000028179	ENSMUSG00000046687	liver	liver	0.933333	0.866667	0.000749559	0.00450838	4.6e-05	0.0849867	0.9
ENSMUSG00000028179	ENSMUSG00000029695	liver	liver	0.75	0.933333	0.0254905	0.000749559	0.000226709	0.140398	0.841667
ENSMUSG00000028179	ENSMUSG00000031482	liver	liver	0.966667	0.883333	0.000165344	0.0030754	7.88e-06	0.0341673	0.925
ENSMUSG00000028179	ENSMUSG00000026526	liver	liver	0.866667	0.9	0.00450838	0.00202822	0.000115236	0.117349	0.883333
ENSMUSG00000028179	lipid_ENSMUSG00000020150	liver	liver	-0.916667	-0.8	0.00131173	0.0138283	0.00021617	0.14038	-0.858333
ENSMUSG00000028179	ENSMUSG00000020456	liver	liver	0.95	0.783333	0.000352734	0.0172233	7.9e-05	0.101	0.866667
ENSMUSG00000028179	ENSMUSG00000027184	liver	liver	0.9	0.9	0.00202822	0.00202822	5.51e-05	0.0910655	0.9
ENSMUSG00000028179	lipid_ENSMUSG00000021102	liver	liver	-0.666667	-0.966667	0.05889	0.000165344	0.000122099	0.11959	-0.816667
ENSMUSG00000028179	ENSMUSG00000056204	liver	liver	-0.916667	-0.95	0.00131173	0.000352734	7.21e-06	0.032542	-0.933333
ENSMUSG00000028179	lipid_ENSMUSG00000029447	liver	liver	0.916667	0.783333	0.00131173	0.0172233	0.000264283	0.146624	0.85
ENSMUSG00000028179	lipid_ENSMUSG00000037242	liver	liver	0.766667	0.983333	0.02139	4.96e-05	1.57e-05	0.0522172	0.875
ENSMUSG00000028179	lipid_ENSMUSG00000031422	liver	liver	0.716667	0.95	0.0368662	0.000352734	0.000159302	0.129243	0.833333
ENSMUSG00000028179	lipid_ENSMUSG00000003531	liver	liver	-0.733333	-0.95	0.0311232	0.000352734	0.000136345	0.122079	-0.841667
ENSMUSG00000028179	lipid_ENSMUSG00000018882	liver	liver	-0.9	-0.85	0.00202822	0.00607363	0.000151574	0.129243	-0.875
ENSMUSG00000028179	ENSMUSG00000018459	liver	liver	-0.833333	-0.9	0.0082672	0.00202822	0.000201146	0.137504	-0.866667
ENSMUSG00000028179	lipid_ENSMUSG00000058886	liver	liver	-0.983333	-0.766667	4.96e-05	0.02139	1.57e-05	0.0522172	-0.875
ENSMUSG00000028179	ENSMUSG00000004561	liver	liver	-0.916667	-0.85	0.00131173	0.00607363	0.000101501	0.112045	-0.883333
lipid_ENSMUSG00000024900	ENSMUSG00000000673	liver	liver	-0.883333	-0.85	0.0030754	0.00607363	0.000222056	0.140398	-0.866667
lipid_ENSMUSG00000024900	ENSMUSG00000029162	liver	liver	-0.75	-0.95	0.0254905	0.000352734	0.000113464	0.117349	-0.85
lipid_ENSMUSG00000024900	ENSMUSG00000014077	liver	liver	0.833333	0.966667	0.0082672	0.000165344	1.98e-05	0.0606201	0.9
lipid_ENSMUSG00000024900	ENSMUSG00000028132	liver	liver	0.933333	0.766667	0.000749559	0.02139	0.000193052	0.135686	0.85
lipid_ENSMUSG00000024900	lipid_ENSMUSG00000025745	liver	liver	0.866667	0.883333	0.00450838	0.0030754	0.000168961	0.129818	0.875
lipid_ENSMUSG00000024900	lipid_ENSMUSG00000042476	liver	liver	0.966667	0.733333	0.000165344	0.0311232	6.78e-05	0.0984053	0.85
lipid_ENSMUSG00000024900	ENSMUSG00000031482	liver	liver	0.666667	0.95	0.05889	0.000352734	0.000244739	0.14428	0.808333
lipid_ENSMUSG00000024900	lipid_ENSMUSG00000001663	liver	liver	-0.916667	-0.95	0.00131173	0.000352734	7.21e-06	0.032542	-0.933333
lipid_ENSMUSG00000024900	ENSMUSG00000026526	liver	liver	0.833333	0.916667	0.0082672	0.00131173	0.000134815	0.122079	0.875
lipid_ENSMUSG00000024900	ENSMUSG00000039202	liver	liver	0.8	0.933333	0.0138283	0.000749559	0.000129326	0.122079	0.866667
lipid_ENSMUSG00000024900	lipid_ENSMUSG00000020098	liver	liver	-0.8	-0.933333	0.0138283	0.000749559	0.000129326	0.122079	-0.866667
lipid_ENSMUSG00000024900	ENSMUSG00000025089	liver	liver	0.683333	0.983333	0.0503197	4.96e-05	3.47e-05	0.0764106	0.833333
lipid_ENSMUSG00000024900	lipid_ENSMUSG00000029467	liver	liver	0.733333	0.95	0.0311232	0.000352734	0.000136345	0.122079	0.841667
lipid_ENSMUSG00000024900	ENSMUSG00000022562	liver	liver	0.883333	0.933333	0.0030754	0.000749559	3.22e-05	0.0727529	0.908333
lipid_ENSMUSG00000024900	ENSMUSG00000032959	liver	liver	-0.833333	-0.933333	0.0082672	0.000749559	8.05e-05	0.101	-0.883333
lipid_ENSMUSG00000024900	lipid_ENSMUSG00000032042	liver	liver	0.883333	0.883333	0.0030754	0.0030754	0.000118875	0.119086	0.883333
lipid_ENSMUSG00000024900	ENSMUSG00000028393	liver	liver	-0.8	-0.983333	0.0138283	4.96e-05	1.04e-05	0.0422002	-0.891667
lipid_ENSMUSG00000024900	lipid_ENSMUSG00000047126	liver	liver	0.983333	0.866667	4.96e-05	0.00450838	3.65e-06	0.0197139	0.925
lipid_ENSMUSG00000024900	lipid_ENSMUSG00000026866	liver	liver	0.916667	0.95	0.00131173	0.000352734	7.21e-06	0.032542	0.933333
lipid_ENSMUSG00000024900	lipid_ENSMUSG00000046447	liver	liver	-0.883333	-0.85	0.0030754	0.00607363	0.000222056	0.140398	-0.866667
lipid_ENSMUSG00000024900	lipid_ENSMUSG00000021102	liver	liver	-0.966667	-0.733333	0.000165344	0.0311232	6.78e-05	0.0984053	-0.85
lipid_ENSMUSG00000024900	lipid_ENSMUSG00000005510	liver	liver	-0.816667	-0.916667	0.0107694	0.00131173	0.000171884	0.129818	-0.866667
lipid_ENSMUSG00000024900	lipid_ENSMUSG00000020440	liver	liver	-0.933333	-0.816667	0.000749559	0.0107694	0.000102737	0.112045	-0.875
lipid_ENSMUSG00000024900	ENSMUSG00000020986	liver	liver	0.95	0.75	0.000352734	0.0254905	0.000113464	0.117349	0.85
lipid_ENSMUSG00000024900	lipid_ENSMUSG00000027580	liver	liver	0.85	0.933333	0.00607363	0.000749559	6.05e-05	0.0937289	0.891667
lipid_ENSMUSG00000024900	lipid_ENSMUSG00000018442	liver	liver	-0.9	-0.866667	0.00202822	0.00450838	0.000115236	0.117349	-0.883333
lipid_ENSMUSG00000024900	ENSMUSG00000030275	liver	liver	0.7	0.95	0.043254	0.000352734	0.000184466	0.135215	0.825
lipid_ENSMUSG00000024900	lipid_ENSMUSG00000049470	liver	liver	0.866667	0.933333	0.00450838	0.000749559	4.6e-05	0.0849867	0.9
lipid_ENSMUSG00000024900	ENSMUSG00000006395	liver	liver	-0.816667	-0.933333	0.0107694	0.000749559	0.000102737	0.112045	-0.875
lipid_ENSMUSG00000024900	lipid_ENSMUSG00000025151	liver	liver	0.933333	0.933333	0.000749559	0.000749559	8.65e-06	0.0361985	0.933333
lipid_ENSMUSG00000024900	ENSMUSG00000021687	liver	liver	0.816667	0.916667	0.0107694	0.00131173	0.000171884	0.129818	0.866667
lipid_ENSMUSG00000024900	lipid_ENSMUSG00000056938	liver	liver	-0.966667	-0.85	0.000165344	0.00607363	1.49e-05	0.0513691	-0.908333
lipid_ENSMUSG00000024900	lipid_ENSMUSG00000018900	liver	liver	0.75	0.933333	0.0254905	0.000749559	0.000226709	0.140398	0.841667
lipid_ENSMUSG00000024900	lipid_ENSMUSG00000006169	liver	liver	0.9	0.883333	0.00202822	0.0030754	8.1e-05	0.101	0.891667
lipid_ENSMUSG00000024900	lipid_ENSMUSG00000003531	liver	liver	-0.95	-0.75	0.000352734	0.0254905	0.000113464	0.117349	-0.85
lipid_ENSMUSG00000024900	lipid_ENSMUSG00000003166	liver	liver	-0.916667	-0.816667	0.00131173	0.0107694	0.000171884	0.129818	-0.866667
lipid_ENSMUSG00000024900	lipid_ENSMUSG00000006717	liver	liver	-0.8	-0.933333	0.0138283	0.000749559	0.000129326	0.122079	-0.866667
lipid_ENSMUSG00000024900	lipid_ENSMUSG00000116138	liver	liver	-0.916667	-0.933333	0.00131173	0.000749559	1.46e-05	0.0513691	-0.925
lipid_ENSMUSG00000024900	lipid_ENSMUSG00000024194	liver	liver	-0.9	-0.883333	0.00202822	0.0030754	8.1e-05	0.101	-0.891667
lipid_ENSMUSG00000024900	ENSMUSG00000073940	liver	liver	-0.75	-0.95	0.0254905	0.000352734	0.000113464	0.117349	-0.85
lipid_ENSMUSG00000024900	lipid_ENSMUSG00000040562	liver	liver	-0.816667	-0.933333	0.0107694	0.000749559	0.000102737	0.112045	-0.875
lipid_ENSMUSG00000024900	lipid_ENSMUSG00000003344	liver	liver	-0.933333	-0.766667	0.000749559	0.02139	0.000193052	0.135686	-0.85
lipid_ENSMUSG00000024900	ENSMUSG00000023262	liver	liver	-0.433333	-0.983333	0.249917	4.96e-05	0.000152456	0.129243	-0.708333
lipid_ENSMUSG00000024900	ENSMUSG00000030516	liver	liver	0.666667	0.966667	0.05889	0.000165344	0.000122099	0.11959	0.816667
lipid_ENSMUSG00000024900	ENSMUSG00000040771	liver	liver	-0.75	-0.95	0.0254905	0.000352734	0.000113464	0.117349	-0.85
lipid_ENSMUSG00000024900	lipid_ENSMUSG00000038582	liver	liver	0.833333	0.9	0.0082672	0.00202822	0.000201146	0.137504	0.866667
lipid_ENSMUSG00000024900	lipid_ENSMUSG00000027472	liver	liver	-0.983333	-0.833333	4.96e-05	0.0082672	6.44e-06	0.0304184	-0.908333
lipid_ENSMUSG00000024900	lipid_ENSMUSG00000058216	liver	liver	-0.833333	-0.9	0.0082672	0.00202822	0.000201146	0.137504	-0.866667
lipid_ENSMUSG00000024900	lipid_ENSMUSG00000037938	liver	liver	-0.933333	-0.983333	0.000749559	4.96e-05	6.73e-07	0.00458522	-0.958333
lipid_ENSMUSG00000024900	ENSMUSG00000074476	liver	liver	-0.783333	-0.916667	0.0172233	0.00131173	0.000264283	0.146624	-0.85
lipid_ENSMUSG00000024900	lipid_ENSMUSG00000042992	liver	liver	-0.7	-0.95	0.043254	0.000352734	0.000184466	0.135215	-0.825
lipid_ENSMUSG00000024900	lipid_ENSMUSG00000015451	liver	liver	-0.916667	-0.816667	0.00131173	0.0107694	0.000171884	0.129818	-0.866667
lipid_ENSMUSG00000024900	ENSMUSG00000002797	liver	liver	-0.6	-0.966667	0.0967978	0.000165344	0.000192741	0.135686	-0.783333
lipid_ENSMUSG00000024900	ENSMUSG00000040026	liver	liver	-0.933333	-0.733333	0.000749559	0.0311232	0.000272149	0.146953	-0.833333
lipid_ENSMUSG00000024900	lipid_ENSMUSG00000025408	liver	liver	-0.933333	-0.766667	0.000749559	0.02139	0.000193052	0.135686	-0.85
lipid_ENSMUSG00000024900	lipid_ENSMUSG00000038500	liver	liver	-0.8	-0.933333	0.0138283	0.000749559	0.000129326	0.122079	-0.866667
ENSMUSG00000005547	lipid_ENSMUSG00000027580	liver	liver	-0.0666667	-1	0.880093	5.51e-06	6.42e-05	0.0958256	-0.533333
ENSMUSG00000005547	ENSMU_novel.444	liver	liver	0.916667	0.8	0.00131173	0.0138283	0.00021617	0.14038	0.858333
ENSMUSG00000005547	ENSMUSG00000056071	liver	liver	0.887037	0.8	0.00142602	0.0138283	0.000233358	0.143826	0.843519
ENSMUSG00000005547	ENSMU_novel.138	liver	liver	0.753145	0.95	0.019142	0.000352734	8.71e-05	0.10726	0.851572
ENSMUSG00000053644	ENSMUSG00000029096	liver	liver	-0.966667	-0.666667	0.000165344	0.05889	0.000122099	0.11959	-0.816667
lipid_ENSMUSG00000028494	lipid_ENSMUSG00000042476	liver	liver	0.85	0.933333	0.00607363	0.000749559	6.05e-05	0.0937289	0.891667
lipid_ENSMUSG00000028494	lipid_ENSMUSG00000001663	liver	liver	-0.95	-0.766667	0.000352734	0.02139	9.65e-05	0.112045	-0.858333
lipid_ENSMUSG00000028494	lipid_ENSMUSG00000028906	liver	liver	0.883333	0.916667	0.0030754	0.00131173	5.41e-05	0.090911	0.9
lipid_ENSMUSG00000028494	lipid_ENSMUSG00000024913	liver	liver	0.866667	0.95	0.00450838	0.000352734	2.28e-05	0.0634866	0.908333
lipid_ENSMUSG00000028494	lipid_ENSMUSG00000018932	liver	liver	-1	-0.783333	5.51e-06	0.0172233	1.63e-06	0.0104935	-0.891667
lipid_ENSMUSG00000028494	ENSMUSG00000022550	liver	liver	0.65	0.95	0.0665619	0.000352734	0.000273747	0.146953	0.8
lipid_ENSMUSG00000028494	ENSMUSG00000029505	liver	liver	0.716667	0.95	0.0368662	0.000352734	0.000159302	0.129243	0.833333
lipid_ENSMUSG00000028494	lipid_ENSMUSG00000051319	liver	liver	-0.933333	-0.833333	0.000749559	0.0082672	8.05e-05	0.101	-0.883333
lipid_ENSMUSG00000028494	ENSMUSG00000044037	liver	liver	0.75	0.933333	0.0254905	0.000749559	0.000226709	0.140398	0.841667
lipid_ENSMUSG00000028494	ENSMU_novel.390	liver	liver	-0.966667	-0.683333	0.000165344	0.0503197	0.000105638	0.11339	-0.825
lipid_ENSMUSG00000028494	lipid_ENSMUSG00000015451	liver	liver	-0.933333	-0.833333	0.000749559	0.0082672	8.05e-05	0.101	-0.883333
lipid_ENSMUSG00000028494	lipid_ENSMUSG00000025933	liver	liver	-0.866667	-0.9	0.00450838	0.00202822	0.000115236	0.117349	-0.883333
lipid_ENSMUSG00000028494	lipid_ENSMUSG00000049047	liver	liver	0.966667	0.716667	0.000165344	0.0368662	7.93e-05	0.101	0.841667
ENSMUSG00000021492	ENSMUSG00000035041	liver	liver	0.516667	0.983333	0.1618	4.96e-05	0.000102191	0.112045	0.75
ENSMUSG00000021492	ENSMUSG00000055730	liver	liver	0.85	0.883333	0.00607363	0.0030754	0.000222056	0.140398	0.866667
ENSMUSG00000021492	lipid_ENSMUSG00000032042	liver	liver	0.783333	0.95	0.0172233	0.000352734	7.9e-05	0.101	0.866667
ENSMUSG00000021492	ENSMUSG00000109628	liver	liver	-0.966667	-0.8	0.000165344	0.0138283	3.2e-05	0.0727529	-0.883333
ENSMUSG00000021492	ENSMUSG00000002981	liver	liver	0.916667	0.883333	0.00131173	0.0030754	5.41e-05	0.090911	0.9
ENSMUSG00000021492	ENSMUSG00000030062	liver	liver	0.883333	0.866667	0.0030754	0.00450838	0.000168961	0.129818	0.875
ENSMUSG00000021492	ENSMUSG00000035509	liver	liver	-0.966667	-0.75	0.000165344	0.0254905	5.64e-05	0.0912805	-0.858333
ENSMUSG00000021477	ENSMUSG00000046687	liver	liver	0.85	0.966667	0.00607363	0.000165344	1.49e-05	0.0513691	0.908333
ENSMUSG00000021477	ENSMUSG00000051716	liver	liver	0.95	0.716667	0.000352734	0.0368662	0.000159302	0.129243	0.833333
ENSMUSG00000021477	ENSMUSG00000017707	liver	liver	0.883333	0.9	0.0030754	0.00202822	8.1e-05	0.101	0.891667
ENSMUSG00000021477	ENSMUSG00000027184	liver	liver	0.883333	0.866667	0.0030754	0.00450838	0.000168961	0.129818	0.875
ENSMUSG00000021477	ENSMUSG00000020087	liver	liver	-0.983333	-0.6	4.96e-05	0.0967978	6.36e-05	0.0958256	-0.791667
ENSMUSG00000021477	ENSMUSG00000044477	liver	liver	-0.916667	-0.783333	0.00131173	0.0172233	0.000264283	0.146624	-0.85
ENSMUSG00000021477	lipid_ENSMUSG00000029447	liver	liver	0.966667	0.6	0.000165344	0.0967978	0.000192741	0.135686	0.783333
ENSMUSG00000021477	lipid_ENSMUSG00000041720	liver	liver	0.966667	0.583333	0.000165344	0.107997	0.000213086	0.14038	0.775
ENSMUSG00000021477	lipid_ENSMUSG00000040687	liver	liver	-0.816667	-0.916667	0.0107694	0.00131173	0.000171884	0.129818	-0.866667
ENSMUSG00000021477	ENSMUSG00000020978	liver	liver	0.95	0.716667	0.000352734	0.0368662	0.000159302	0.129243	0.833333
ENSMUSG00000021477	ENSMUSG00000025534	liver	liver	0.983333	0.416667	4.96e-05	0.269582	0.000163439	0.129818	0.7
ENSMUSG00000021477	ENSMUSG00000026712	liver	liver	0.616667	0.966667	0.0857253	0.000165344	0.000172416	0.129818	0.791667
ENSMUSG00000021477	ENSMUSG00000025041	liver	liver	0.983333	0.366667	4.96e-05	0.33626	0.000200177	0.137504	0.675
ENSMUSG00000021477	ENSMUSG00000054942	liver	liver	0.95	0.694567	0.000352734	0.0378641	0.000163257	0.129818	0.822283
ribosome_ENSMUSG00000055737	ENSMUSG00000031173	liver	liver	0.866667	0.916667	0.00450838	0.00131173	7.71e-05	0.101	0.891667
ribosome_ENSMUSG00000055737	ribosome_ENSMUSG00000031586	liver	liver	-0.883333	-0.883333	0.0030754	0.0030754	0.000118875	0.119086	-0.883333
ribosome_ENSMUSG00000055737	ENSMUSG00000085411	liver	liver	-0.966667	NA	0.000165344	NA	0.000165344	0.129818	-0.966667
ENSMUSG00000037095	ENSMUSG00000021282	liver	liver	-0.816667	-0.916667	0.0107694	0.00131173	0.000171884	0.129818	-0.866667
lipid_ENSMUSG00000022853	ENSMUSG00000028132	liver	liver	0.966667	0.7	0.000165344	0.043254	9.19e-05	0.110863	0.833333
lipid_ENSMUSG00000022853	lipid_ENSMUSG00000018042	liver	liver	-0.7	-0.983333	0.043254	4.96e-05	3.01e-05	0.0727529	-0.841667
lipid_ENSMUSG00000022853	lipid_ENSMUSG00000025745	liver	liver	1	0.833333	5.51e-06	0.0082672	8.16e-07	0.00552182	0.916667
lipid_ENSMUSG00000022853	lipid_ENSMUSG00000042476	liver	liver	0.95	0.8	0.000352734	0.0138283	6.45e-05	0.0958256	0.875
lipid_ENSMUSG00000022853	ENSMUSG00000056429	liver	liver	0.866667	0.883333	0.00450838	0.0030754	0.000168961	0.129818	0.875
lipid_ENSMUSG00000022853	lipid_ENSMUSG00000020150	liver	liver	-0.866667	-0.95	0.00450838	0.000352734	2.28e-05	0.0634866	-0.908333
lipid_ENSMUSG00000022853	ENSMUSG00000022562	liver	liver	0.966667	0.783333	0.000165344	0.0172233	3.92e-05	0.0789131	0.875
lipid_ENSMUSG00000022853	lipid_ENSMUSG00000072949	liver	liver	0.95	0.9	0.000352734	0.00202822	1.08e-05	0.0424332	0.925
lipid_ENSMUSG00000022853	ENSMUSG00000028383	liver	liver	0.966667	0.8	0.000165344	0.0138283	3.2e-05	0.0727529	0.883333
lipid_ENSMUSG00000022853	ENSMUSG00000049115	liver	liver	0.916667	0.816667	0.00131173	0.0107694	0.000171884	0.129818	0.866667
lipid_ENSMUSG00000022853	lipid_ENSMUSG00000024360	liver	liver	0.866667	0.9	0.00450838	0.00202822	0.000115236	0.117349	0.883333
lipid_ENSMUSG00000022853	lipid_ENSMUSG00000018932	liver	liver	-0.783333	-0.95	0.0172233	0.000352734	7.9e-05	0.101	-0.866667
lipid_ENSMUSG00000022853	ENSMUSG00000070780	liver	liver	-0.866667	-0.866667	0.00450838	0.00450838	0.000239914	0.143826	-0.866667
lipid_ENSMUSG00000022853	lipid_ENSMUSG00000045282	liver	liver	-0.916667	-0.8	0.00131173	0.0138283	0.00021617	0.14038	-0.858333
lipid_ENSMUSG00000022853	lipid_ENSMUSG00000018900	liver	liver	0.95	0.866667	0.000352734	0.00450838	2.28e-05	0.0634866	0.908333
lipid_ENSMUSG00000022853	ENSMUSG00000026437	liver	liver	-0.35	-0.983333	0.358581	4.96e-05	0.000212322	0.14038	-0.666667
lipid_ENSMUSG00000022853	lipid_ENSMUSG00000003166	liver	liver	-0.733333	-0.95	0.0311232	0.000352734	0.000136345	0.122079	-0.841667
lipid_ENSMUSG00000022853	lipid_ENSMUSG00000003518	liver	liver	0.8	0.933333	0.0138283	0.000749559	0.000129326	0.122079	0.866667
lipid_ENSMUSG00000022853	lipid_ENSMUSG00000030035	liver	liver	-0.916667	-0.966667	0.00131173	0.000165344	3.54e-06	0.0196383	-0.941667
lipid_ENSMUSG00000022853	ENSMUSG00000024338	liver	liver	-0.883333	-0.9	0.0030754	0.00202822	8.1e-05	0.101	-0.891667
lipid_ENSMUSG00000022853	ENSMUSG00000036019	liver	liver	0.916667	0.966667	0.00131173	0.000165344	3.54e-06	0.0196383	0.941667
lipid_ENSMUSG00000022853	lipid_ENSMUSG00000058886	liver	liver	-0.733333	-0.983333	0.0311232	4.96e-05	2.22e-05	0.0634866	-0.858333
lipid_ENSMUSG00000022853	ENSMUSG00000034973	liver	liver	0.95	0.833333	0.000352734	0.0082672	4.01e-05	0.0789131	0.891667
lipid_ENSMUSG00000022853	lipid_ENSMUSG00000028952	liver	liver	-0.633333	-0.966667	0.0760362	0.000165344	0.000154436	0.129243	-0.8
lipid_ENSMUSG00000022853	lipid_ENSMUSG00000015451	liver	liver	-0.716667	-0.95	0.0368662	0.000352734	0.000159302	0.129243	-0.833333
lipid_ENSMUSG00000022853	lipid_ENSMUSG00000038335	liver	liver	0.9	0.85	0.00202822	0.00607363	0.000151574	0.129243	0.875
lipid_ENSMUSG00000022853	ENSMUSG00000086054	liver	liver	-0.85	-0.9	0.00607363	0.00202822	0.000151574	0.129243	-0.875
lipid_ENSMUSG00000022853	ENSMUSG00000105748	liver	liver	-0.957427	-0.343099	5.03e-05	0.366029	0.000219058	0.140398	-0.650263
lipid_ENSMUSG00000022853	lipid_ENSMUSG00000111326	liver	liver	-0.584237	-0.966667	0.098536	0.000165344	0.000195912	0.137504	-0.775452
ENSMUSG00000000673	ENSMUSG00000029162	liver	liver	0.95	0.933333	0.000352734	0.000749559	4.27e-06	0.0221253	0.941667
ENSMUSG00000000673	lipid_ENSMUSG00000025745	liver	liver	-0.733333	-0.933333	0.0311232	0.000749559	0.000272149	0.146953	-0.833333
ENSMUSG00000000673	lipid_ENSMUSG00000021102	liver	liver	0.883333	0.9	0.0030754	0.00202822	8.1e-05	0.101	0.891667
ENSMUSG00000000673	lipid_ENSMUSG00000020440	liver	liver	0.816667	0.916667	0.0107694	0.00131173	0.000171884	0.129818	0.866667
ENSMUSG00000000673	ENSMUSG00000027215	liver	liver	0.75	0.933333	0.0254905	0.000749559	0.000226709	0.140398	0.841667
ENSMUSG00000000673	ENSMUSG00000020986	liver	liver	-0.8	-0.933333	0.0138283	0.000749559	0.000129326	0.122079	-0.866667
ENSMUSG00000000673	ENSMUSG00000049115	liver	liver	-0.816667	-0.9	0.0107694	0.00202822	0.000256251	0.146012	-0.858333
ENSMUSG00000000673	lipid_ENSMUSG00000025151	liver	liver	-0.816667	-0.916667	0.0107694	0.00131173	0.000171884	0.129818	-0.866667
ENSMUSG00000000673	ENSMUSG00000036278	liver	liver	0.783333	0.933333	0.0172233	0.000749559	0.000158243	0.129243	0.858333
ENSMUSG00000000673	lipid_ENSMUSG00000046229	liver	liver	0.666667	0.95	0.05889	0.000352734	0.000244739	0.14428	0.808333
ENSMUSG00000000673	lipid_ENSMUSG00000003531	liver	liver	0.866667	0.95	0.00450838	0.000352734	2.28e-05	0.0634866	0.908333
ENSMUSG00000000673	lipid_ENSMUSG00000026032	liver	liver	0.766667	0.95	0.02139	0.000352734	9.65e-05	0.112045	0.858333
ENSMUSG00000000673	lipid_ENSMUSG00000116138	liver	liver	0.7	0.95	0.043254	0.000352734	0.000184466	0.135215	0.825
ENSMUSG00000000673	lipid_ENSMUSG00000024194	liver	liver	0.783333	0.933333	0.0172233	0.000749559	0.000158243	0.129243	0.858333
ENSMUSG00000000673	lipid_ENSMUSG00000040562	liver	liver	0.7	0.95	0.043254	0.000352734	0.000184466	0.135215	0.825
ENSMUSG00000000673	ENSMUSG00000025144	liver	liver	0.416667	0.983333	0.269582	4.96e-05	0.000163439	0.129818	0.7
ENSMUSG00000000673	ENSMUSG00000020308	liver	liver	0.783333	0.95	0.0172233	0.000352734	7.9e-05	0.101	0.866667
ENSMUSG00000000673	lipid_ENSMUSG00000022671	liver	liver	0.55	0.983333	0.132777	4.96e-05	8.52e-05	0.104983	0.766667
ENSMUSG00000000673	ENSMUSG00000040938	liver	liver	0.433333	0.983333	0.249917	4.96e-05	0.000152456	0.129243	0.708333
ENSMUSG00000000673	lipid_ENSMUSG00000079429	liver	liver	0.85	0.883333	0.00607363	0.0030754	0.000222056	0.140398	0.866667
ENSMUSG00000003809	ribosome_ENSMUSG00000024254	liver	liver	0.85	0.95	0.00607363	0.000352734	3.01e-05	0.0727529	0.9
ENSMUSG00000003809	ribosome_ENSMUSG00000024975	liver	liver	0.916667	0.866667	0.00131173	0.00450838	7.71e-05	0.101	0.891667
ENSMUSG00000003809	ribosome_ENSMUSG00000034158	liver	liver	-0.95	-0.9	0.000352734	0.00202822	1.08e-05	0.0424332	-0.925
ENSMUSG00000003809	ENSMUSG00000026393	liver	liver	-0.55	-0.966667	0.132777	0.000165344	0.000257443	0.146012	-0.758333
ENSMUSG00000003809	ENSMUSG00000050777	liver	liver	-0.966667	-0.666667	0.000165344	0.05889	0.000122099	0.11959	-0.816667
ENSMUSG00000003809	ENSMUSG00000020472	liver	liver	0.916667	0.933333	0.00131173	0.000749559	1.46e-05	0.0513691	0.925
ENSMUSG00000020884	ENSMUSG00000034245	liver	liver	0.8	0.95	0.0138283	0.000352734	6.45e-05	0.0958256	0.875
ENSMUSG00000024039	ENSMUSG00000019232	liver	liver	0.633333	0.983333	0.0760362	4.96e-05	5.09e-05	0.0891032	0.808333
ENSMUSG00000024039	ENSMUSG00000026295	liver	liver	-0.85	-0.933333	0.00607363	0.000749559	6.05e-05	0.0937289	-0.891667
ENSMUSG00000024039	ENSMUSG00000038495	liver	liver	0.816667	0.933333	0.0107694	0.000749559	0.000102737	0.112045	0.875
ENSMUSG00000031672	ENSMUSG00000027806	liver	liver	-1	-0.6	5.51e-06	0.0967978	8.24e-06	0.035042	-0.8
ENSMUSG00000031672	ENSMUSG00000018143	liver	liver	0.933333	0.783333	0.000749559	0.0172233	0.000158243	0.129243	0.858333
ENSMUSG00000031672	ENSMUSG00000056133	liver	liver	-0.616667	-0.966667	0.0857253	0.000165344	0.000172416	0.129818	-0.791667
ENSMUSG00000031672	ENSMUSG00000042215	liver	liver	-0.966667	-0.583333	0.000165344	0.107997	0.000213086	0.14038	-0.775
ENSMUSG00000040713	ENSMUSG00000032741	liver	liver	-0.866667	-0.883333	0.00450838	0.0030754	0.000168961	0.129818	-0.875
ENSMUSG00000040713	ENSMUSG00000090306	liver	liver	-0.966667	-0.783333	0.000165344	0.0172233	3.92e-05	0.0789131	-0.875
ENSMUSG00000040713	ENSMUSG00000032010	liver	liver	-0.933333	-0.816667	0.000749559	0.0107694	0.000102737	0.112045	-0.875
ENSMUSG00000040713	ENSMUSG00000023031	liver	liver	-0.833333	-0.95	0.0082672	0.000352734	4.01e-05	0.0789131	-0.891667
ENSMUSG00000040713	ENSMUSG00000038550	liver	liver	-0.933333	-0.733333	0.000749559	0.0311232	0.000272149	0.146953	-0.833333
ENSMUSG00000040713	ENSMUSG00000092471	liver	liver	-0.966667	-0.55	0.000165344	0.132777	0.000257443	0.146012	-0.758333
ENSMUSG00000029630	ENSMUSG00000026918	liver	liver	-0.65	-0.95	0.0665619	0.000352734	0.000273747	0.146953	-0.8
ENSMUSG00000029630	ENSMUSG00000061292	liver	liver	0.95	0.833333	0.000352734	0.0082672	4.01e-05	0.0789131	0.891667
ENSMUSG00000029630	ENSMUSG00000042694	liver	liver	-0.966667	-0.7	0.000165344	0.043254	9.19e-05	0.110863	-0.833333
ENSMUSG00000029630	ENSMU_novel.386	liver	liver	-0.866667	-0.883333	0.00450838	0.0030754	0.000168961	0.129818	-0.875
ENSMUSG00000015837	ENSMUSG00000071054	liver	liver	0.75	0.933333	0.0254905	0.000749559	0.000226709	0.140398	0.841667
ribosome_ENSMUSG00000032399	ribosome_ENSMUSG00000067274	liver	liver	0.966667	0.583333	0.000165344	0.107997	0.000213086	0.14038	0.775
ribosome_ENSMUSG00000032399	ribosome_ENSMUSG00000008682	liver	liver	0.966667	0.75	0.000165344	0.0254905	5.64e-05	0.0912805	0.858333
ribosome_ENSMUSG00000032399	ribosome_ENSMUSG00000028495	liver	liver	0.933333	0.9	0.000749559	0.00202822	2.19e-05	0.0634866	0.916667
ribosome_ENSMUSG00000032399	ribosome_ENSMUSG00000029614	liver	liver	0.95	0.9	0.000352734	0.00202822	1.08e-05	0.0424332	0.925
ribosome_ENSMUSG00000032399	ribosome_ENSMUSG00000006333	liver	liver	0.9	0.883333	0.00202822	0.0030754	8.1e-05	0.101	0.891667
ribosome_ENSMUSG00000032399	ribosome_ENSMUSG00000012848	liver	liver	0.916667	0.966667	0.00131173	0.000165344	3.54e-06	0.0196383	0.941667
ribosome_ENSMUSG00000032399	ribosome_ENSMUSG00000058997	liver	liver	-0.833333	-0.933333	0.0082672	0.000749559	8.05e-05	0.101	-0.883333
ribosome_ENSMUSG00000032399	ribosome_ENSMUSG00000047675	liver	liver	0.966667	0.8	0.000165344	0.0138283	3.2e-05	0.0727529	0.883333
ribosome_ENSMUSG00000032399	ribosome_ENSMUSG00000061477	liver	liver	0.9	0.916667	0.00202822	0.00131173	3.68e-05	0.0780374	0.908333
ribosome_ENSMUSG00000032399	ribosome_ENSMUSG00000061315	liver	liver	0.783333	0.95	0.0172233	0.000352734	7.9e-05	0.101	0.866667
ribosome_ENSMUSG00000032399	ribosome_ENSMUSG00000031958	liver	liver	-0.883333	-0.85	0.0030754	0.00607363	0.000222056	0.140398	-0.866667
ribosome_ENSMUSG00000032399	ribosome_ENSMUSG00000049517	liver	liver	0.883333	0.883333	0.0030754	0.0030754	0.000118875	0.119086	0.883333
ribosome_ENSMUSG00000032399	ribosome_ENSMUSG00000028234	liver	liver	0.966667	0.883333	0.000165344	0.0030754	7.88e-06	0.0341673	0.925
ribosome_ENSMUSG00000032399	ribosome_ENSMUSG00000038900	liver	liver	0.883333	0.883333	0.0030754	0.0030754	0.000118875	0.119086	0.883333
ribosome_ENSMUSG00000032399	ribosome_ENSMUSG00000025702	liver	liver	-0.816667	-0.9	0.0107694	0.00202822	0.000256251	0.146012	-0.858333
ribosome_ENSMUSG00000032399	ribosome_ENSMUSG00000000594	liver	liver	0.883333	0.916667	0.0030754	0.00131173	5.41e-05	0.090911	0.9
ribosome_ENSMUSG00000032399	ribosome_ENSMUSG00000069682	liver	liver	0.85	0.9	0.00607363	0.00202822	0.000151574	0.129243	0.875
ENSMUSG00000060407	ribosome_ENSMUSG00000033216	liver	liver	-0.966667	-0.633333	0.000165344	0.0760362	0.000154436	0.129243	-0.8
ENSMUSG00000060407	ENSMUSG00000020472	liver	liver	0.916667	0.866667	0.00131173	0.00450838	7.71e-05	0.101	0.891667
ENSMUSG00000060407	ENSMUSG00000068240	liver	liver	-0.95	-0.666667	0.000352734	0.05889	0.000244739	0.14428	-0.808333
ENSMUSG00000060407	ribosome_ENSMUSG00000116739	liver	liver	-0.96624	NA	2.25e-05	NA	2.25e-05	0.0634866	-0.96624
ENSMUSG00000046687	ENSMUSG00000031482	liver	liver	0.95	0.683333	0.000352734	0.0503197	0.000211913	0.14038	0.816667
ENSMUSG00000046687	ENSMUSG00000017707	liver	liver	0.733333	0.933333	0.0311232	0.000749559	0.000272149	0.146953	0.833333
ENSMUSG00000046687	ENSMUSG00000027184	liver	liver	0.966667	0.866667	0.000165344	0.00450838	1.13e-05	0.0429955	0.916667
ENSMUSG00000046687	ENSMUSG00000025369	liver	liver	-0.933333	-0.783333	0.000749559	0.0172233	0.000158243	0.129243	-0.858333
ENSMUSG00000046687	ENSMUSG00000044477	liver	liver	-0.933333	-0.733333	0.000749559	0.0311232	0.000272149	0.146953	-0.833333
ENSMUSG00000046687	ENSMUSG00000039145	liver	liver	0.933333	0.733333	0.000749559	0.0311232	0.000272149	0.146953	0.833333
ENSMUSG00000034450	ENSMUSG00000031938	liver	liver	0.733333	0.966667	0.0311232	0.000165344	6.78e-05	0.0984053	0.85
ENSMUSG00000034450	ENSMUSG00000018999	liver	liver	0.866667	0.9	0.00450838	0.00202822	0.000115236	0.117349	0.883333
ENSMUSG00000034450	ENSMUSG00000081207	liver	liver	0.283333	0.983333	0.462991	4.96e-05	0.000268275	0.146953	0.633333
ENSMUSG00000034450	ENSMUSG00000052396	liver	liver	0.63901	0.928878	0.0639241	0.000294526	0.000223672	0.140398	0.783944
ENSMUSG00000026621	ENSMUSG00000035041	liver	liver	0.55	0.966667	0.132777	0.000165344	0.000257443	0.146012	0.758333
ENSMUSG00000026621	ENSMUSG00000031482	liver	liver	0.866667	0.866667	0.00450838	0.00450838	0.000239914	0.143826	0.866667
ENSMUSG00000026621	lipid_ENSMUSG00000020150	liver	liver	-0.966667	-0.7	0.000165344	0.043254	9.19e-05	0.110863	-0.833333
ENSMUSG00000026621	ENSMUSG00000020456	liver	liver	0.933333	0.883333	0.000749559	0.0030754	3.22e-05	0.0727529	0.908333
ENSMUSG00000026621	ENSMUSG00000004789	liver	liver	0.983333	0.8	4.96e-05	0.0138283	1.04e-05	0.0422002	0.891667
ENSMUSG00000026621	lipid_ENSMUSG00000032042	liver	liver	0.816667	0.933333	0.0107694	0.000749559	0.000102737	0.112045	0.875
ENSMUSG00000026621	ENSMUSG00000004980	liver	liver	0.966667	0.633333	0.000165344	0.0760362	0.000154436	0.129243	0.8
ENSMUSG00000026621	ENSMUSG00000006736	liver	liver	0.983333	0.8	4.96e-05	0.0138283	1.04e-05	0.0422002	0.891667
ENSMUSG00000026621	ENSMUSG00000025579	liver	liver	0.933333	0.85	0.000749559	0.00607363	6.05e-05	0.0937289	0.891667
ENSMUSG00000026621	ENSMUSG00000004394	liver	liver	0.966667	0.683333	0.000165344	0.0503197	0.000105638	0.11339	0.825
ENSMUSG00000026621	ENSMUSG00000030058	liver	liver	0.833333	0.9	0.0082672	0.00202822	0.000201146	0.137504	0.866667
ENSMUSG00000026621	ENSMUSG00000032010	liver	liver	-0.95	-0.7	0.000352734	0.043254	0.000184466	0.135215	-0.825
ENSMUSG00000026621	ENSMUSG00000048826	liver	liver	0.95	0.783333	0.000352734	0.0172233	7.9e-05	0.101	0.866667
ENSMUSG00000026621	ENSMUSG00000015966	liver	liver	0.983333	0.516667	4.96e-05	0.1618	0.000102191	0.112045	0.75
ENSMUSG00000026621	ENSMUSG00000086054	liver	liver	-0.983333	-0.65	4.96e-05	0.0665619	4.5e-05	0.0849867	-0.816667
ENSMUSG00000026621	ENSMUSG00000040640	liver	liver	-0.833333	-0.933333	0.0082672	0.000749559	8.05e-05	0.101	-0.883333
ENSMUSG00000026621	ENSMU_novel.244	liver	liver	-1	-0.633333	5.51e-06	0.0760362	6.57e-06	0.0308435	-0.816667
ENSMUSG00000044005	ENSMUSG00000081207	liver	liver	-0.733333	-0.95	0.0311232	0.000352734	0.000136345	0.122079	-0.841667
ENSMUSG00000029162	ENSMUSG00000014077	liver	liver	-0.666667	-0.966667	0.05889	0.000165344	0.000122099	0.11959	-0.816667
ENSMUSG00000029162	ENSMUSG00000039202	liver	liver	-0.533333	-0.983333	0.147525	4.96e-05	9.39e-05	0.111685	-0.758333
ENSMUSG00000029162	ENSMUSG00000028393	liver	liver	0.45	0.983333	0.229817	4.96e-05	0.00014115	0.125008	0.716667
ENSMUSG00000029162	lipid_ENSMUSG00000049470	liver	liver	-0.6	-0.983333	0.0967978	4.96e-05	6.36e-05	0.0958256	-0.791667
ENSMUSG00000029162	ENSMUSG00000006395	liver	liver	0.45	0.983333	0.229817	4.96e-05	0.00014115	0.125008	0.716667
ENSMUSG00000029162	lipid_ENSMUSG00000025151	liver	liver	-0.65	-0.95	0.0665619	0.000352734	0.000273747	0.146953	-0.8
ENSMUSG00000005514	ENSMUSG00000015083	liver	liver	-0.516667	-0.983333	0.1618	4.96e-05	0.000102191	0.112045	-0.75
ENSMUSG00000005514	lipid_ENSMUSG00000068246	liver	liver	-0.933333	-0.816667	0.000749559	0.0107694	0.000102737	0.112045	-0.875
ENSMUSG00000005514	ENSMUSG00000024122	liver	liver	0.916667	0.85	0.00131173	0.00607363	0.000101501	0.112045	0.883333
ENSMUSG00000005514	ENSMUSG00000033170	liver	liver	-0.9	-0.933333	0.00202822	0.000749559	2.19e-05	0.0634866	-0.916667
ENSMUSG00000005514	ENSMUSG00000030587	liver	liver	-0.95	-0.716667	0.000352734	0.0368662	0.000159302	0.129243	-0.833333
ENSMUSG00000005514	lipid_ENSMUSG00000021018	liver	liver	-0.566667	-0.966667	0.120574	0.000165344	0.000235705	0.143826	-0.766667
ENSMUSG00000005514	ENSMUSG00000038954	liver	liver	-0.9	-0.816667	0.00202822	0.0107694	0.000256251	0.146012	-0.858333
ENSMUSG00000014077	lipid_ENSMUSG00000025745	liver	liver	0.933333	0.9	0.000749559	0.00202822	2.19e-05	0.0634866	0.916667
ENSMUSG00000014077	ENSMUSG00000026526	liver	liver	0.716667	0.966667	0.0368662	0.000165344	7.93e-05	0.101	0.841667
ENSMUSG00000014077	ENSMUSG00000025089	liver	liver	0.783333	0.933333	0.0172233	0.000749559	0.000158243	0.129243	0.858333
ENSMUSG00000014077	ENSMUSG00000022562	liver	liver	0.883333	0.85	0.0030754	0.00607363	0.000222056	0.140398	0.866667
ENSMUSG00000014077	ENSMUSG00000032959	liver	liver	-0.85	-0.983333	0.00607363	4.96e-05	4.82e-06	0.024375	-0.916667
ENSMUSG00000014077	ENSMUSG00000028393	liver	liver	-0.816667	-0.983333	0.0107694	4.96e-05	8.25e-06	0.035042	-0.9
ENSMUSG00000014077	ENSMUSG00000032096	liver	liver	0.8	0.966667	0.0138283	0.000165344	3.2e-05	0.0727529	0.883333
ENSMUSG00000014077	ENSMUSG00000026615	liver	liver	0.7	0.95	0.043254	0.000352734	0.000184466	0.135215	0.825
ENSMUSG00000014077	ENSMUSG00000020986	liver	liver	0.916667	0.816667	0.00131173	0.0107694	0.000171884	0.129818	0.866667
ENSMUSG00000014077	lipid_ENSMUSG00000022234	liver	liver	0.966667	0.9	0.000165344	0.00202822	5.33e-06	0.025899	0.933333
ENSMUSG00000014077	ENSMUSG00000049115	liver	liver	0.95	0.666667	0.000352734	0.05889	0.000244739	0.14428	0.808333
ENSMUSG00000014077	ENSMUSG00000005506	liver	liver	0.966667	0.783333	0.000165344	0.0172233	3.92e-05	0.0789131	0.875
ENSMUSG00000014077	lipid_ENSMUSG00000049470	liver	liver	0.583333	0.983333	0.107997	4.96e-05	7.04e-05	0.100818	0.783333
ENSMUSG00000014077	ENSMUSG00000006395	liver	liver	-0.7	-0.983333	0.043254	4.96e-05	3.01e-05	0.0727529	-0.841667
ENSMUSG00000014077	lipid_ENSMUSG00000025151	liver	liver	0.733333	0.933333	0.0311232	0.000749559	0.000272149	0.146953	0.833333
ENSMUSG00000014077	lipid_ENSMUSG00000025278	liver	liver	0.75	0.933333	0.0254905	0.000749559	0.000226709	0.140398	0.841667
ENSMUSG00000014077	lipid_ENSMUSG00000018900	liver	liver	0.883333	0.883333	0.0030754	0.0030754	0.000118875	0.119086	0.883333
ENSMUSG00000014077	lipid_ENSMUSG00000031422	liver	liver	0.666667	0.95	0.05889	0.000352734	0.000244739	0.14428	0.808333
ENSMUSG00000014077	ENSMUSG00000025138	liver	liver	-0.466667	-0.983333	0.212522	4.96e-05	0.000131352	0.122079	-0.725
ENSMUSG00000014077	ENSMUSG00000024122	liver	liver	0.666667	0.966667	0.05889	0.000165344	0.000122099	0.11959	0.816667
ENSMUSG00000014077	ENSMUSG00000030516	liver	liver	0.666667	1	0.05889	5.51e-06	5.17e-06	0.0258604	0.833333
ENSMUSG00000014077	ENSMUSG00000026638	liver	liver	0.916667	0.833333	0.00131173	0.0082672	0.000134815	0.122079	0.875
ENSMUSG00000014077	ENSMUSG00000027194	liver	liver	0.45	0.983333	0.229817	4.96e-05	0.00014115	0.125008	0.716667
ENSMUSG00000014077	ENSMUSG00000042569	liver	liver	-0.783333	-0.933333	0.0172233	0.000749559	0.000158243	0.129243	-0.858333
ENSMUSG00000014077	lipid_ENSMUSG00000038582	liver	liver	0.633333	0.966667	0.0760362	0.000165344	0.000154436	0.129243	0.8
ENSMUSG00000014077	ENSMUSG00000032946	liver	liver	-0.733333	-0.933333	0.0311232	0.000749559	0.000272149	0.146953	-0.833333
ENSMUSG00000014077	ENSMUSG00000002804	liver	liver	-0.566667	-0.966667	0.120574	0.000165344	0.000235705	0.143826	-0.766667
ENSMUSG00000014077	lipid_ENSMUSG00000037938	liver	liver	-0.633333	-0.983333	0.0760362	4.96e-05	5.09e-05	0.0891032	-0.808333
ENSMUSG00000014077	ENSMUSG00000040026	liver	liver	-0.95	-0.75	0.000352734	0.0254905	0.000113464	0.117349	-0.85
ENSMUSG00000014077	ENSMUSG00000105748	liver	liver	-0.940019	-0.669462	0.000164049	0.0485682	0.000101508	0.112045	-0.804741
ENSMUSG00000030161	ENSMUSG00000022814	liver	liver	0.9	0.85	0.00202822	0.00607363	0.000151574	0.129243	0.875
ENSMUSG00000051716	ENSMUSG00000004319	liver	liver	0.783333	0.916667	0.0172233	0.00131173	0.000264283	0.146624	0.85
ENSMUSG00000051716	ENSMUSG00000010048	liver	liver	-0.833333	-0.9	0.0082672	0.00202822	0.000201146	0.137504	-0.866667
ENSMUSG00000028132	lipid_ENSMUSG00000025745	liver	liver	0.966667	0.75	0.000165344	0.0254905	5.64e-05	0.0912805	0.858333
ENSMUSG00000028132	lipid_ENSMUSG00000042476	liver	liver	0.983333	0.8	4.96e-05	0.0138283	1.04e-05	0.0422002	0.891667
ENSMUSG00000028132	ENSMUSG00000056429	liver	liver	0.883333	0.866667	0.0030754	0.00450838	0.000168961	0.129818	0.875
ENSMUSG00000028132	ENSMUSG00000026623	liver	liver	0.733333	0.933333	0.0311232	0.000749559	0.000272149	0.146953	0.833333
ENSMUSG00000028132	ENSMUSG00000027366	liver	liver	0.7	0.95	0.043254	0.000352734	0.000184466	0.135215	0.825
ENSMUSG00000028132	ENSMUSG00000029761	liver	liver	0.816667	0.916667	0.0107694	0.00131173	0.000171884	0.129818	0.866667
ENSMUSG00000028132	ENSMUSG00000022562	liver	liver	0.95	0.7	0.000352734	0.043254	0.000184466	0.135215	0.825
ENSMUSG00000028132	ENSMUSG00000059495	liver	liver	0.733333	0.95	0.0311232	0.000352734	0.000136345	0.122079	0.841667
ENSMUSG00000028132	ENSMUSG00000011831	liver	liver	0.833333	0.916667	0.0082672	0.00131173	0.000134815	0.122079	0.875
ENSMUSG00000028132	ENSMUSG00000028383	liver	liver	0.966667	0.966667	0.000165344	0.000165344	5.03e-07	0.00350108	0.966667
ENSMUSG00000028132	ENSMUSG00000020986	liver	liver	0.983333	0.866667	4.96e-05	0.00450838	3.65e-06	0.0197139	0.925
ENSMUSG00000028132	ENSMUSG00000003226	liver	liver	0.75	0.95	0.0254905	0.000352734	0.000113464	0.117349	0.85
ENSMUSG00000028132	lipid_ENSMUSG00000018900	liver	liver	0.916667	0.8	0.00131173	0.0138283	0.00021617	0.14038	0.858333
ENSMUSG00000028132	ENSMUSG00000030102	liver	liver	0.75	0.983333	0.0254905	4.96e-05	1.84e-05	0.0582781	0.866667
ENSMUSG00000028132	ENSMUSG00000070047	liver	liver	0.616667	0.966667	0.0857253	0.000165344	0.000172416	0.129818	0.791667
ENSMUSG00000028132	ENSMUSG00000049521	liver	liver	-0.666667	-0.966667	0.05889	0.000165344	0.000122099	0.11959	-0.816667
ENSMUSG00000028132	ENSMUSG00000039809	liver	liver	0.766667	0.966667	0.02139	0.000165344	4.79e-05	0.0865966	0.866667
ENSMUSG00000028132	lipid_ENSMUSG00000038664	liver	liver	0.733333	0.933333	0.0311232	0.000749559	0.000272149	0.146953	0.833333
ENSMUSG00000028132	ENSMUSG00000030660	liver	liver	0.85	0.933333	0.00607363	0.000749559	6.05e-05	0.0937289	0.891667
ENSMUSG00000028132	ENSMUSG00000045039	liver	liver	0.966667	0.583333	0.000165344	0.107997	0.000213086	0.14038	0.775
lipid_ENSMUSG00000018042	ENSMUSG00000034528	liver	liver	-0.933333	-0.833333	0.000749559	0.0082672	8.05e-05	0.101	-0.883333
lipid_ENSMUSG00000018042	ENSMUSG00000040017	liver	liver	0.816667	0.916667	0.0107694	0.00131173	0.000171884	0.129818	0.866667
lipid_ENSMUSG00000018042	lipid_ENSMUSG00000020150	liver	liver	0.9	0.983333	0.00202822	4.96e-05	1.72e-06	0.0108403	0.941667
lipid_ENSMUSG00000018042	ENSMUSG00000020456	liver	liver	-0.916667	-0.85	0.00131173	0.00607363	0.000101501	0.112045	-0.883333
lipid_ENSMUSG00000018042	ENSMUSG00000004980	liver	liver	-0.866667	-0.9	0.00450838	0.00202822	0.000115236	0.117349	-0.883333
lipid_ENSMUSG00000018042	lipid_ENSMUSG00000072949	liver	liver	-0.783333	-0.95	0.0172233	0.000352734	7.9e-05	0.101	-0.866667
lipid_ENSMUSG00000018042	ENSMUSG00000056204	liver	liver	0.9	0.833333	0.00202822	0.0082672	0.000201146	0.137504	0.866667
lipid_ENSMUSG00000018042	lipid_ENSMUSG00000055912	liver	liver	0.9	0.883333	0.00202822	0.0030754	8.1e-05	0.101	0.891667
lipid_ENSMUSG00000018042	lipid_ENSMUSG00000018932	liver	liver	0.866667	0.983333	0.00450838	4.96e-05	3.65e-06	0.0197139	0.925
lipid_ENSMUSG00000018042	ENSMUSG00000022865	liver	liver	-0.983333	-0.7	4.96e-05	0.043254	3.01e-05	0.0727529	-0.841667
lipid_ENSMUSG00000018042	lipid_ENSMUSG00000046229	liver	liver	0.65	0.95	0.0665619	0.000352734	0.000273747	0.146953	0.8
lipid_ENSMUSG00000018042	ENSMUSG00000046861	liver	liver	0.95	0.683333	0.000352734	0.0503197	0.000211913	0.14038	0.816667
lipid_ENSMUSG00000018042	lipid_ENSMUSG00000003531	liver	liver	0.866667	0.866667	0.00450838	0.00450838	0.000239914	0.143826	0.866667
lipid_ENSMUSG00000018042	lipid_ENSMUSG00000003166	liver	liver	0.75	0.983333	0.0254905	4.96e-05	1.84e-05	0.0582781	0.866667
lipid_ENSMUSG00000018042	lipid_ENSMUSG00000022215	liver	liver	0.933333	0.95	0.000749559	0.000352734	4.27e-06	0.0221253	0.941667
lipid_ENSMUSG00000018042	lipid_ENSMUSG00000041720	liver	liver	-0.883333	-0.966667	0.0030754	0.000165344	7.88e-06	0.0341673	-0.925
lipid_ENSMUSG00000018042	lipid_ENSMUSG00000002550	liver	liver	0.733333	0.933333	0.0311232	0.000749559	0.000272149	0.146953	0.833333
lipid_ENSMUSG00000018042	lipid_ENSMUSG00000035686	liver	liver	0.866667	0.866667	0.00450838	0.00450838	0.000239914	0.143826	0.866667
lipid_ENSMUSG00000018042	lipid_ENSMUSG00000030035	liver	liver	0.783333	0.983333	0.0172233	4.96e-05	1.28e-05	0.0474579	0.883333
lipid_ENSMUSG00000018042	ENSMUSG00000052102	liver	liver	0.983333	0.633333	4.96e-05	0.0760362	5.09e-05	0.0891032	0.808333
lipid_ENSMUSG00000018042	ENSMUSG00000020978	liver	liver	-0.883333	-0.916667	0.0030754	0.00131173	5.41e-05	0.090911	-0.9
lipid_ENSMUSG00000018042	ENSMUSG00000023031	liver	liver	0.933333	0.8	0.000749559	0.0138283	0.000129326	0.122079	0.866667
lipid_ENSMUSG00000018042	lipid_ENSMUSG00000051319	liver	liver	0.766667	0.95	0.02139	0.000352734	9.65e-05	0.112045	0.858333
lipid_ENSMUSG00000018042	ENSMUSG00000036019	liver	liver	-0.766667	-0.95	0.02139	0.000352734	9.65e-05	0.112045	-0.858333
lipid_ENSMUSG00000018042	lipid_ENSMUSG00000058886	liver	liver	0.9	0.966667	0.00202822	0.000165344	5.33e-06	0.025899	0.933333
lipid_ENSMUSG00000018042	lipid_ENSMUSG00000028952	liver	liver	0.583333	0.983333	0.107997	4.96e-05	7.04e-05	0.100818	0.783333
lipid_ENSMUSG00000018042	lipid_ENSMUSG00000015451	liver	liver	0.833333	0.983333	0.0082672	4.96e-05	6.44e-06	0.0304184	0.908333
lipid_ENSMUSG00000018042	ENSMUSG00000004561	liver	liver	0.733333	0.966667	0.0311232	0.000165344	6.78e-05	0.0984053	0.85
lipid_ENSMUSG00000018042	lipid_ENSMUSG00000079429	liver	liver	0.816667	0.916667	0.0107694	0.00131173	0.000171884	0.129818	0.866667
lipid_ENSMUSG00000018042	ENSMUSG00000086054	liver	liver	0.883333	0.85	0.0030754	0.00607363	0.000222056	0.140398	0.866667
lipid_ENSMUSG00000018042	ENSMU_novel.244	liver	liver	0.9	0.9	0.00202822	0.00202822	5.51e-05	0.0910655	0.9
lipid_ENSMUSG00000018042	ENSMUSG00000068686	liver	liver	0.966667	0.75	0.000165344	0.0254905	5.64e-05	0.0912805	0.858333
lipid_ENSMUSG00000018042	ENSMUSG00000111013	liver	liver	0.813676	0.9	0.00762197	0.00202822	0.000186704	0.135686	0.856838
lipid_ENSMUSG00000018042	ENSMUSG00000054942	liver	liver	-0.966667	-0.694567	0.000165344	0.0378641	8.13e-05	0.101283	-0.830617
lipid_ENSMUSG00000018042	lipid_ENSMUSG00000111326	liver	liver	0.602495	0.983333	0.0859672	4.96e-05	5.7e-05	0.0915756	0.792914
lipid_ENSMUSG00000025745	lipid_ENSMUSG00000042476	liver	liver	0.95	0.816667	0.000352734	0.0107694	5.12e-05	0.0891032	0.883333
lipid_ENSMUSG00000025745	ENSMUSG00000040017	liver	liver	-0.683333	-0.983333	0.0503197	4.96e-05	3.47e-05	0.0764106	-0.833333
lipid_ENSMUSG00000025745	lipid_ENSMUSG00000039168	liver	liver	-0.733333	-0.933333	0.0311232	0.000749559	0.000272149	0.146953	-0.833333
lipid_ENSMUSG00000025745	lipid_ENSMUSG00000020150	liver	liver	-0.866667	-0.916667	0.00450838	0.00131173	7.71e-05	0.101	-0.891667
lipid_ENSMUSG00000025745	lipid_ENSMUSG00000028607	liver	liver	0.8	0.933333	0.0138283	0.000749559	0.000129326	0.122079	0.866667
lipid_ENSMUSG00000025745	ENSMUSG00000023367	liver	liver	-0.816667	-0.9	0.0107694	0.00202822	0.000256251	0.146012	-0.858333
lipid_ENSMUSG00000025745	ENSMUSG00000022562	liver	liver	0.966667	0.85	0.000165344	0.00607363	1.49e-05	0.0513691	0.908333
lipid_ENSMUSG00000025745	ENSMUSG00000035247	liver	liver	0.666667	0.95	0.05889	0.000352734	0.000244739	0.14428	0.808333
lipid_ENSMUSG00000025745	lipid_ENSMUSG00000039450	liver	liver	-0.616667	-0.966667	0.0857253	0.000165344	0.000172416	0.129818	-0.791667
lipid_ENSMUSG00000025745	ENSMUSG00000028393	liver	liver	-0.833333	-0.933333	0.0082672	0.000749559	8.05e-05	0.101	-0.883333
lipid_ENSMUSG00000025745	lipid_ENSMUSG00000026866	liver	liver	0.766667	0.933333	0.02139	0.000749559	0.000193052	0.135686	0.85
lipid_ENSMUSG00000025745	ENSMUSG00000032096	liver	liver	0.833333	0.916667	0.0082672	0.00131173	0.000134815	0.122079	0.875
lipid_ENSMUSG00000025745	lipid_ENSMUSG00000005510	liver	liver	-0.816667	-0.966667	0.0107694	0.000165344	2.54e-05	0.0663551	-0.891667
lipid_ENSMUSG00000025745	ENSMUSG00000011831	liver	liver	0.9	0.866667	0.00202822	0.00450838	0.000115236	0.117349	0.883333
lipid_ENSMUSG00000025745	lipid_ENSMUSG00000072949	liver	liver	0.95	0.866667	0.000352734	0.00450838	2.28e-05	0.0634866	0.908333
lipid_ENSMUSG00000025745	ENSMUSG00000028383	liver	liver	0.966667	0.816667	0.000165344	0.0107694	2.54e-05	0.0663551	0.891667
lipid_ENSMUSG00000025745	ENSMUSG00000020986	liver	liver	0.933333	0.816667	0.000749559	0.0107694	0.000102737	0.112045	0.875
lipid_ENSMUSG00000025745	lipid_ENSMUSG00000022234	liver	liver	0.9	0.866667	0.00202822	0.00450838	0.000115236	0.117349	0.883333
lipid_ENSMUSG00000025745	lipid_ENSMUSG00000024360	liver	liver	0.866667	0.866667	0.00450838	0.00450838	0.000239914	0.143826	0.866667
lipid_ENSMUSG00000025745	lipid_ENSMUSG00000029447	liver	liver	0.733333	0.933333	0.0311232	0.000749559	0.000272149	0.146953	0.833333
lipid_ENSMUSG00000025745	lipid_ENSMUSG00000018932	liver	liver	-0.783333	-0.916667	0.0172233	0.00131173	0.000264283	0.146624	-0.85
lipid_ENSMUSG00000025745	lipid_ENSMUSG00000025151	liver	liver	0.8	0.95	0.0138283	0.000352734	6.45e-05	0.0958256	0.875
lipid_ENSMUSG00000025745	ENSMUSG00000026229	liver	liver	0.75	0.933333	0.0254905	0.000749559	0.000226709	0.140398	0.841667
lipid_ENSMUSG00000025745	lipid_ENSMUSG00000025278	liver	liver	0.866667	0.933333	0.00450838	0.000749559	4.6e-05	0.0849867	0.9
lipid_ENSMUSG00000025745	lipid_ENSMUSG00000021595	liver	liver	0.883333	0.933333	0.0030754	0.000749559	3.22e-05	0.0727529	0.908333
lipid_ENSMUSG00000025745	lipid_ENSMUSG00000045282	liver	liver	-0.916667	-0.983333	0.00131173	4.96e-05	1.14e-06	0.00740878	-0.95
lipid_ENSMUSG00000025745	lipid_ENSMUSG00000037278	liver	liver	-0.516667	-0.983333	0.1618	4.96e-05	0.000102191	0.112045	-0.75
lipid_ENSMUSG00000025745	lipid_ENSMUSG00000056938	liver	liver	-0.916667	-0.866667	0.00131173	0.00450838	7.71e-05	0.101	-0.891667
lipid_ENSMUSG00000025745	lipid_ENSMUSG00000018900	liver	liver	0.95	0.916667	0.000352734	0.00131173	7.21e-06	0.032542	0.933333
lipid_ENSMUSG00000025745	lipid_ENSMUSG00000006169	liver	liver	0.883333	0.966667	0.0030754	0.000165344	7.88e-06	0.0341673	0.925
lipid_ENSMUSG00000025745	lipid_ENSMUSG00000043940	liver	liver	0.683333	0.95	0.0503197	0.000352734	0.000211913	0.14038	0.816667
lipid_ENSMUSG00000025745	lipid_ENSMUSG00000026032	liver	liver	-0.733333	-0.95	0.0311232	0.000352734	0.000136345	0.122079	-0.841667
lipid_ENSMUSG00000025745	ENSMUSG00000024414	liver	liver	-0.666667	-0.966667	0.05889	0.000165344	0.000122099	0.11959	-0.816667
lipid_ENSMUSG00000025745	lipid_ENSMUSG00000031897	liver	liver	-0.85	-0.983333	0.00607363	4.96e-05	4.82e-06	0.024375	-0.916667
lipid_ENSMUSG00000025745	lipid_ENSMUSG00000116138	liver	liver	-0.816667	-0.983333	0.0107694	4.96e-05	8.25e-06	0.035042	-0.9
lipid_ENSMUSG00000025745	lipid_ENSMUSG00000040562	liver	liver	-0.616667	-0.983333	0.0857253	4.96e-05	5.68e-05	0.0913818	-0.8
lipid_ENSMUSG00000025745	lipid_ENSMUSG00000030035	liver	liver	-0.916667	-0.916667	0.00131173	0.00131173	2.46e-05	0.0663551	-0.916667
lipid_ENSMUSG00000025745	ENSMUSG00000025144	liver	liver	-0.7	-0.966667	0.043254	0.000165344	9.19e-05	0.110863	-0.833333
lipid_ENSMUSG00000025745	lipid_ENSMUSG00000004945	liver	liver	-0.816667	-0.916667	0.0107694	0.00131173	0.000171884	0.129818	-0.866667
lipid_ENSMUSG00000025745	ENSMUSG00000040699	liver	liver	-0.866667	-0.866667	0.00450838	0.00450838	0.000239914	0.143826	-0.866667
lipid_ENSMUSG00000025745	lipid_ENSMUSG00000096727	liver	liver	-0.7	-0.966667	0.043254	0.000165344	9.19e-05	0.110863	-0.833333
lipid_ENSMUSG00000025745	ENSMUSG00000030660	liver	liver	0.866667	0.9	0.00450838	0.00202822	0.000115236	0.117349	0.883333
lipid_ENSMUSG00000025745	lipid_ENSMUSG00000052605	liver	liver	-0.55	-0.966667	0.132777	0.000165344	0.000257443	0.146012	-0.758333
lipid_ENSMUSG00000025745	lipid_ENSMUSG00000027472	liver	liver	-0.833333	-0.916667	0.0082672	0.00131173	0.000134815	0.122079	-0.875
lipid_ENSMUSG00000025745	lipid_ENSMUSG00000051319	liver	liver	-0.716667	-0.95	0.0368662	0.000352734	0.000159302	0.129243	-0.833333
lipid_ENSMUSG00000025745	lipid_ENSMUSG00000018449	liver	liver	-0.683333	-0.966667	0.0503197	0.000165344	0.000105638	0.11339	-0.825
lipid_ENSMUSG00000025745	ENSMUSG00000036019	liver	liver	0.916667	0.816667	0.00131173	0.0107694	0.000171884	0.129818	0.866667
lipid_ENSMUSG00000025745	ENSMUSG00000034973	liver	liver	0.95	0.766667	0.000352734	0.02139	9.65e-05	0.112045	0.858333
lipid_ENSMUSG00000025745	lipid_ENSMUSG00000079429	liver	liver	-0.766667	-0.933333	0.02139	0.000749559	0.000193052	0.135686	-0.85
lipid_ENSMUSG00000025745	lipid_ENSMUSG00000035873	liver	liver	0.666667	0.966667	0.05889	0.000165344	0.000122099	0.11959	0.816667
lipid_ENSMUSG00000025745	ENSMUSG00000105748	liver	liver	-0.957427	-0.610884	5.03e-05	0.0805418	5.43e-05	0.0910655	-0.784156
ENSMUSG00000030168	ENSMUSG00000043671	liver	liver	0.883333	0.883333	0.0030754	0.0030754	0.000118875	0.119086	0.883333
ribosome_ENSMUSG00000035530	ribosome_ENSMUSG00000021069	liver	liver	-0.883333	-0.933333	0.0030754	0.000749559	3.22e-05	0.0727529	-0.908333
ribosome_ENSMUSG00000035530	ENSMUSG00000057074	liver	liver	-0.883333	-0.916667	0.0030754	0.00131173	5.41e-05	0.090911	-0.9
ribosome_ENSMUSG00000035530	ribosome_ENSMUSG00000033965	liver	liver	-0.95	-0.833333	0.000352734	0.0082672	4.01e-05	0.0789131	-0.891667
ribosome_ENSMUSG00000035530	ribosome_ENSMUSG00000024254	liver	liver	-0.933333	-0.75	0.000749559	0.0254905	0.000226709	0.140398	-0.841667
ribosome_ENSMUSG00000035530	ribosome_ENSMUSG00000039159	liver	liver	-0.966667	-0.733333	0.000165344	0.0311232	6.78e-05	0.0984053	-0.85
ribosome_ENSMUSG00000035530	ribosome_ENSMUSG00000022707	liver	liver	-0.95	-0.783333	0.000352734	0.0172233	7.9e-05	0.101	-0.866667
ribosome_ENSMUSG00000035530	ribosome_ENSMUSG00000033400	liver	liver	-0.883333	-0.85	0.0030754	0.00607363	0.000222056	0.140398	-0.866667
ribosome_ENSMUSG00000035530	ribosome_ENSMUSG00000033216	liver	liver	0.733333	0.933333	0.0311232	0.000749559	0.000272149	0.146953	0.833333
ribosome_ENSMUSG00000035530	ribosome_ENSMUSG00000031157	liver	liver	0.966667	0.566667	0.000165344	0.120574	0.000235705	0.143826	0.766667
ribosome_ENSMUSG00000035530	ribosome_ENSMUSG00000101335	liver	liver	0.816667	0.9	0.0107694	0.00202822	0.000256251	0.146012	0.858333
ribosome_ENSMUSG00000035530	ribosome_ENSMUSG00000041372	liver	liver	-0.898434	-0.9	0.000994195	0.00202822	2.85e-05	0.0721706	-0.899217
ENSMUSG00000034528	lipid_ENSMUSG00000020150	liver	liver	-0.916667	-0.866667	0.00131173	0.00450838	7.71e-05	0.101	-0.891667
ENSMUSG00000034528	ENSMUSG00000004980	liver	liver	0.916667	0.783333	0.00131173	0.0172233	0.000264283	0.146624	0.85
ENSMUSG00000034528	lipid_ENSMUSG00000072949	liver	liver	0.833333	0.933333	0.0082672	0.000749559	8.05e-05	0.101	0.883333
ENSMUSG00000034528	lipid_ENSMUSG00000029447	liver	liver	0.95	0.7	0.000352734	0.043254	0.000184466	0.135215	0.825
ENSMUSG00000034528	ENSMUSG00000055850	liver	liver	-0.766667	-0.95	0.02139	0.000352734	9.65e-05	0.112045	-0.858333
ENSMUSG00000034528	lipid_ENSMUSG00000022215	liver	liver	-0.916667	-0.816667	0.00131173	0.0107694	0.000171884	0.129818	-0.866667
ENSMUSG00000034528	lipid_ENSMUSG00000003435	liver	liver	0.566667	1	0.120574	5.51e-06	1.01e-05	0.0416607	0.783333
ENSMUSG00000034528	lipid_ENSMUSG00000041720	liver	liver	0.966667	0.9	0.000165344	0.00202822	5.33e-06	0.025899	0.933333
ENSMUSG00000034528	ENSMUSG00000026571	liver	liver	0.683333	0.966667	0.0503197	0.000165344	0.000105638	0.11339	0.825
ENSMUSG00000034528	ENSMUSG00000056952	liver	liver	0.583333	0.966667	0.107997	0.000165344	0.000213086	0.14038	0.775
ENSMUSG00000034528	lipid_ENSMUSG00000058886	liver	liver	-0.95	-0.816667	0.000352734	0.0107694	5.12e-05	0.0891032	-0.883333
ENSMUSG00000034528	ENSMU_novel.244	liver	liver	-0.9	-0.866667	0.00202822	0.00450838	0.000115236	0.117349	-0.883333
ENSMUSG00000034528	ENSMUSG00000111013	liver	liver	-0.830628	-0.95	0.00555542	0.000352734	2.77e-05	0.070708	-0.890314
ENSMUSG00000034528	ENSMUSG00000092471	liver	liver	-0.816667	-0.916667	0.0107694	0.00131173	0.000171884	0.129818	-0.866667
ribosome_ENSMUSG00000067274	ribosome_ENSMUSG00000028495	liver	liver	0.95	0.75	0.000352734	0.0254905	0.000113464	0.117349	0.85
ribosome_ENSMUSG00000067274	ribosome_ENSMUSG00000038900	liver	liver	0.95	0.766667	0.000352734	0.02139	9.65e-05	0.112045	0.858333
ribosome_ENSMUSG00000067274	ribosome_ENSMUSG00000039001	liver	liver	0.95	0.8	0.000352734	0.0138283	6.45e-05	0.0958256	0.875
ribosome_ENSMUSG00000067274	ENSMUSG00000085208	liver	liver	-0.866667	-0.933333	0.00450838	0.000749559	4.6e-05	0.0849867	-0.9
ribosome_ENSMUSG00000067274	ribosome_ENSMUSG00000028995	liver	liver	-0.916667	-0.8	0.00131173	0.0138283	0.00021617	0.14038	-0.858333
ribosome_ENSMUSG00000067274	ENSMUSG00000078496	liver	liver	-0.883333	-0.933333	0.0030754	0.000749559	3.22e-05	0.0727529	-0.908333
ribosome_ENSMUSG00000067274	ENSMUSG00000023795	liver	liver	-0.915386	-0.766667	0.000533717	0.02139	0.000141338	0.125124	-0.841026
ENSMUSG00000015083	lipid_ENSMUSG00000028607	liver	liver	-0.966667	-0.55	0.000165344	0.132777	0.000257443	0.146012	-0.758333
ENSMUSG00000015083	ENSMUSG00000004789	liver	liver	-0.95	-0.766667	0.000352734	0.02139	9.65e-05	0.112045	-0.858333
ENSMUSG00000015083	ENSMUSG00000027177	liver	liver	-0.966667	-0.683333	0.000165344	0.0503197	0.000105638	0.11339	-0.825
ENSMUSG00000015083	lipid_ENSMUSG00000021018	liver	liver	0.7	0.95	0.043254	0.000352734	0.000184466	0.135215	0.825
ribosome_ENSMUSG00000056692	ribosome_ENSMUSG00000027502	liver	liver	0.866667	0.866667	0.00450838	0.00450838	0.000239914	0.143826	0.866667
ribosome_ENSMUSG00000056692	ribosome_ENSMUSG00000033216	liver	liver	0.916667	0.816667	0.00131173	0.0107694	0.000171884	0.129818	0.866667
ribosome_ENSMUSG00000056692	ribosome_ENSMUSG00000026986	liver	liver	-0.883333	-0.933333	0.0030754	0.000749559	3.22e-05	0.0727529	-0.908333
ribosome_ENSMUSG00000056692	ribosome_ENSMUSG00000085711	liver	liver	-0.816667	-0.9	0.0107694	0.00202822	0.000256251	0.146012	-0.858333
ribosome_ENSMUSG00000056692	ENSMUSG00000018537	liver	liver	0.833333	0.916667	0.0082672	0.00131173	0.000134815	0.122079	0.875
ribosome_ENSMUSG00000056692	ENSMUSG00000085720	liver	liver	-0.962352	-0.451887	3.29e-05	0.222039	9.36e-05	0.111685	-0.707119
ENSMUSG00000029695	ENSMUSG00000017707	liver	liver	0.733333	0.966667	0.0311232	0.000165344	6.78e-05	0.0984053	0.85
ENSMUSG00000029695	lipid_ENSMUSG00000021102	liver	liver	-0.833333	-0.933333	0.0082672	0.000749559	8.05e-05	0.101	-0.883333
ENSMUSG00000029695	ENSMUSG00000022270	liver	liver	0.933333	0.866667	0.000749559	0.00450838	4.6e-05	0.0849867	0.9
ENSMUSG00000029695	ENSMUSG00000049115	liver	liver	0.85	0.9	0.00607363	0.00202822	0.000151574	0.129243	0.875
ENSMUSG00000029695	ENSMUSG00000020315	liver	liver	0.383333	0.983333	0.3125	4.96e-05	0.000187168	0.135686	0.683333
ENSMUSG00000029695	lipid_ENSMUSG00000037242	liver	liver	0.783333	0.95	0.0172233	0.000352734	7.9e-05	0.101	0.866667
ENSMUSG00000029695	lipid_ENSMUSG00000003531	liver	liver	-0.883333	-0.916667	0.0030754	0.00131173	5.41e-05	0.090911	-0.9
ENSMUSG00000029695	ENSMUSG00000003644	liver	liver	-0.816667	-0.933333	0.0107694	0.000749559	0.000102737	0.112045	-0.875
ENSMUSG00000029695	ENSMUSG00000033319	liver	liver	0.966667	0.616667	0.000165344	0.0857253	0.000172416	0.129818	0.791667
ENSMUSG00000027984	ENSMUSG00000028138	liver	liver	0.95	0.916667	0.000352734	0.00131173	7.21e-06	0.032542	0.933333
ENSMUSG00000027984	ENSMUSG00000028680	liver	liver	-0.916667	-0.833333	0.00131173	0.0082672	0.000134815	0.122079	-0.875
ENSMUSG00000027984	ribosome_ENSMUSG00000039853	liver	liver	0.983333	0.483333	4.96e-05	0.1938	0.000120667	0.11959	0.733333
ENSMUSG00000035041	lipid_ENSMUSG00000032042	liver	liver	0.766667	0.933333	0.02139	0.000749559	0.000193052	0.135686	0.85
ENSMUSG00000035041	lipid_ENSMUSG00000047126	liver	liver	0.916667	0.9	0.00131173	0.00202822	3.68e-05	0.0780374	0.908333
ENSMUSG00000035041	lipid_ENSMUSG00000028906	liver	liver	0.983333	0.333333	4.96e-05	0.385323	0.000226781	0.140398	0.658333
ENSMUSG00000035041	lipid_ENSMUSG00000027580	liver	liver	0.916667	0.85	0.00131173	0.00607363	0.000101501	0.112045	0.883333
ENSMUSG00000035041	lipid_ENSMUSG00000039234	liver	liver	0.95	0.666667	0.000352734	0.05889	0.000244739	0.14428	0.808333
ENSMUSG00000035041	lipid_ENSMUSG00000068762	liver	liver	-0.9	-0.816667	0.00202822	0.0107694	0.000256251	0.146012	-0.858333
ENSMUSG00000035041	ENSMUSG00000024773	liver	liver	0.983333	0.633333	4.96e-05	0.0760362	5.09e-05	0.0891032	0.808333
ENSMUSG00000035041	lipid_ENSMUSG00000006717	liver	liver	-0.933333	-0.816667	0.000749559	0.0107694	0.000102737	0.112045	-0.875
ENSMUSG00000035041	ENSMUSG00000030058	liver	liver	0.733333	0.933333	0.0311232	0.000749559	0.000272149	0.146953	0.833333
ENSMUSG00000035041	ENSMUSG00000020248	liver	liver	-0.983333	-0.616667	4.96e-05	0.0857253	5.68e-05	0.0913818	-0.8
ENSMUSG00000035041	ENSMUSG00000022272	liver	liver	0.9	0.833333	0.00202822	0.0082672	0.000201146	0.137504	0.866667
ENSMUSG00000035041	ENSMUSG00000022280	liver	liver	0.916667	0.833333	0.00131173	0.0082672	0.000134815	0.122079	0.875
ENSMUSG00000035041	lipid_ENSMUSG00000037938	liver	liver	-0.916667	-0.8	0.00131173	0.0138283	0.00021617	0.14038	-0.858333
ENSMUSG00000035041	lipid_ENSMUSG00000042992	liver	liver	-0.816667	-0.9	0.0107694	0.00202822	0.000256251	0.146012	-0.858333
lipid_ENSMUSG00000042476	lipid_ENSMUSG00000020741	liver	liver	0.8	0.95	0.0138283	0.000352734	6.45e-05	0.0958256	0.875
lipid_ENSMUSG00000042476	lipid_ENSMUSG00000001663	liver	liver	-0.883333	-0.883333	0.0030754	0.0030754	0.000118875	0.119086	-0.883333
lipid_ENSMUSG00000042476	ENSMUSG00000022562	liver	liver	0.933333	0.866667	0.000749559	0.00450838	4.6e-05	0.0849867	0.9
lipid_ENSMUSG00000042476	ENSMUSG00000004980	liver	liver	0.683333	0.95	0.0503197	0.000352734	0.000211913	0.14038	0.816667
lipid_ENSMUSG00000042476	lipid_ENSMUSG00000005510	liver	liver	-0.85	-0.883333	0.00607363	0.0030754	0.000222056	0.140398	-0.866667
lipid_ENSMUSG00000042476	lipid_ENSMUSG00000028906	liver	liver	0.833333	0.933333	0.0082672	0.000749559	8.05e-05	0.101	0.883333
lipid_ENSMUSG00000042476	lipid_ENSMUSG00000072949	liver	liver	0.866667	0.883333	0.00450838	0.0030754	0.000168961	0.129818	0.875
lipid_ENSMUSG00000042476	ENSMUSG00000028383	liver	liver	0.933333	0.8	0.000749559	0.0138283	0.000129326	0.122079	0.866667
lipid_ENSMUSG00000042476	ENSMUSG00000020986	liver	liver	0.966667	0.583333	0.000165344	0.107997	0.000213086	0.14038	0.775
lipid_ENSMUSG00000042476	lipid_ENSMUSG00000024913	liver	liver	0.866667	0.916667	0.00450838	0.00131173	7.71e-05	0.101	0.891667
lipid_ENSMUSG00000042476	ENSMUSG00000021400	liver	liver	0.716667	0.983333	0.0368662	4.96e-05	2.6e-05	0.0668765	0.85
lipid_ENSMUSG00000042476	lipid_ENSMUSG00000056938	liver	liver	-0.966667	-0.65	0.000165344	0.0665619	0.000136658	0.122079	-0.808333
lipid_ENSMUSG00000042476	ENSMUSG00000040859	liver	liver	0.883333	0.9	0.0030754	0.00202822	8.1e-05	0.101	0.891667
lipid_ENSMUSG00000042476	lipid_ENSMUSG00000018900	liver	liver	0.866667	0.9	0.00450838	0.00202822	0.000115236	0.117349	0.883333
lipid_ENSMUSG00000042476	lipid_ENSMUSG00000006169	liver	liver	0.933333	0.783333	0.000749559	0.0172233	0.000158243	0.129243	0.858333
lipid_ENSMUSG00000042476	lipid_ENSMUSG00000003166	liver	liver	-0.866667	-0.883333	0.00450838	0.0030754	0.000168961	0.129818	-0.875
lipid_ENSMUSG00000042476	lipid_ENSMUSG00000043940	liver	liver	0.816667	0.933333	0.0107694	0.000749559	0.000102737	0.112045	0.875
lipid_ENSMUSG00000042476	lipid_ENSMUSG00000116138	liver	liver	-0.916667	-0.8	0.00131173	0.0138283	0.00021617	0.14038	-0.858333
lipid_ENSMUSG00000042476	ENSMUSG00000091264	liver	liver	0.65	0.95	0.0665619	0.000352734	0.000273747	0.146953	0.8
lipid_ENSMUSG00000042476	lipid_ENSMUSG00000031862	liver	liver	0.766667	0.95	0.02139	0.000352734	9.65e-05	0.112045	0.858333
lipid_ENSMUSG00000042476	lipid_ENSMUSG00000030035	liver	liver	-0.866667	-0.866667	0.00450838	0.00450838	0.000239914	0.143826	-0.866667
lipid_ENSMUSG00000042476	ENSMUSG00000029505	liver	liver	0.716667	0.966667	0.0368662	0.000165344	7.93e-05	0.101	0.841667
lipid_ENSMUSG00000042476	ENSMUSG00000040699	liver	liver	-0.8	-0.916667	0.0138283	0.00131173	0.00021617	0.14038	-0.858333
lipid_ENSMUSG00000042476	ENSMUSG00000030660	liver	liver	0.866667	0.883333	0.00450838	0.0030754	0.000168961	0.129818	0.875
lipid_ENSMUSG00000042476	lipid_ENSMUSG00000027472	liver	liver	-0.95	-0.7	0.000352734	0.043254	0.000184466	0.135215	-0.825
lipid_ENSMUSG00000042476	lipid_ENSMUSG00000058216	liver	liver	-0.85	-0.933333	0.00607363	0.000749559	6.05e-05	0.0937289	-0.891667
lipid_ENSMUSG00000042476	lipid_ENSMUSG00000018861	liver	liver	-0.783333	-0.95	0.0172233	0.000352734	7.9e-05	0.101	-0.866667
lipid_ENSMUSG00000042476	lipid_ENSMUSG00000051319	liver	liver	-0.816667	-0.933333	0.0107694	0.000749559	0.000102737	0.112045	-0.875
lipid_ENSMUSG00000042476	ENSMUSG00000044037	liver	liver	0.533333	1	0.147525	5.51e-06	1.22e-05	0.0460939	0.766667
lipid_ENSMUSG00000042476	ENSMUSG00000045039	liver	liver	0.933333	0.8	0.000749559	0.0138283	0.000129326	0.122079	0.866667
lipid_ENSMUSG00000042476	ENSMUSG00000038550	liver	liver	-0.733333	-0.95	0.0311232	0.000352734	0.000136345	0.122079	-0.841667
lipid_ENSMUSG00000042476	lipid_ENSMUSG00000055862	liver	liver	-0.8	-0.95	0.0138283	0.000352734	6.45e-05	0.0958256	-0.875
lipid_ENSMUSG00000042476	ENSMUSG00000046727	liver	liver	0.283333	0.983333	0.462991	4.96e-05	0.000268275	0.146953	0.633333
ribosome_ENSMUSG00000054072	ribosome_ENSMUSG00000022742	liver	liver	0.933333	0.833333	0.000749559	0.0082672	8.05e-05	0.101	0.883333
ribosome_ENSMUSG00000054072	ribosome_ENSMUSG00000033965	liver	liver	0.95	0.683333	0.000352734	0.0503197	0.000211913	0.14038	0.816667
ribosome_ENSMUSG00000054072	ribosome_ENSMUSG00000025362	liver	liver	-0.966667	-0.6	0.000165344	0.0967978	0.000192741	0.135686	-0.783333
ribosome_ENSMUSG00000054072	ribosome_ENSMUSG00000024304	liver	liver	0.833333	0.9	0.0082672	0.00202822	0.000201146	0.137504	0.866667
ribosome_ENSMUSG00000054072	ENSMUSG00000030695	liver	liver	-0.883333	-0.866667	0.0030754	0.00450838	0.000168961	0.129818	-0.875
ribosome_ENSMUSG00000054072	ribosome_ENSMUSG00000021775	liver	liver	0.816667	0.916667	0.0107694	0.00131173	0.000171884	0.129818	0.866667
ribosome_ENSMUSG00000054072	ENSMU_novel.267	liver	liver	-0.833333	-0.905204	0.0082672	0.000786294	8.41e-05	0.104543	-0.869269
ENSMUSG00000075705	ENSMUSG00000069919	liver	liver	0.966667	0.85	0.000165344	0.00607363	1.49e-05	0.0513691	0.908333
ENSMUSG00000075705	ENSMUSG00000017707	liver	liver	-0.883333	-0.85	0.0030754	0.00607363	0.000222056	0.140398	-0.866667
ENSMUSG00000075705	ENSMUSG00000026176	liver	liver	0.966667	0.683333	0.000165344	0.0503197	0.000105638	0.11339	0.825
ENSMUSG00000075705	ENSMUSG00000068267	liver	liver	0.983333	0.566667	4.96e-05	0.120574	7.79e-05	0.101	0.775
ENSMUSG00000075705	ENSMUSG00000030357	liver	liver	0.8	0.933333	0.0138283	0.000749559	0.000129326	0.122079	0.866667
ENSMUSG00000075705	ENSMUSG00000027215	liver	liver	0.883333	0.883333	0.0030754	0.0030754	0.000118875	0.119086	0.883333
ENSMUSG00000075705	lipid_ENSMUSG00000073155	liver	liver	0.966667	0.683333	0.000165344	0.0503197	0.000105638	0.11339	0.825
ENSMUSG00000075705	ENSMUSG00000049115	liver	liver	-0.783333	-0.933333	0.0172233	0.000749559	0.000158243	0.129243	-0.858333
ENSMUSG00000075705	ENSMUSG00000006395	liver	liver	0.983333	0.683333	4.96e-05	0.0503197	3.47e-05	0.0764106	0.833333
ENSMUSG00000075705	ENSMUSG00000069917	liver	liver	0.966667	0.8	0.000165344	0.0138283	3.2e-05	0.0727529	0.883333
ENSMUSG00000075705	ENSMUSG00000022865	liver	liver	-0.7	-0.95	0.043254	0.000352734	0.000184466	0.135215	-0.825
ENSMUSG00000075705	ENSMUSG00000031626	liver	liver	-0.766667	-0.933333	0.02139	0.000749559	0.000193052	0.135686	-0.85
ENSMUSG00000075705	lipid_ENSMUSG00000046229	liver	liver	0.95	0.816667	0.000352734	0.0107694	5.12e-05	0.0891032	0.883333
ENSMUSG00000075705	lipid_ENSMUSG00000003531	liver	liver	0.816667	0.9	0.0107694	0.00202822	0.000256251	0.146012	0.858333
ENSMUSG00000075705	ENSMUSG00000047822	liver	liver	0.933333	0.733333	0.000749559	0.0311232	0.000272149	0.146953	0.833333
ENSMUSG00000075705	lipid_ENSMUSG00000040562	liver	liver	0.933333	0.733333	0.000749559	0.0311232	0.000272149	0.146953	0.833333
ENSMUSG00000075705	ENSMUSG00000024429	liver	liver	0.95	0.716667	0.000352734	0.0368662	0.000159302	0.129243	0.833333
ENSMUSG00000075705	ENSMUSG00000115338	liver	liver	-0.983333	-0.366667	4.96e-05	0.33626	0.000200177	0.137504	-0.675
ENSMUSG00000075705	ENSMUSG00000020308	liver	liver	0.85	0.933333	0.00607363	0.000749559	6.05e-05	0.0937289	0.891667
ENSMUSG00000075705	ENSMUSG00000095098	liver	liver	0.8	0.933333	0.0138283	0.000749559	0.000129326	0.122079	0.866667
ENSMUSG00000075705	ENSMUSG00000033319	liver	liver	-0.9	-0.85	0.00202822	0.00607363	0.000151574	0.129243	-0.875
ENSMUSG00000075705	ENSMUSG00000039670	liver	liver	0.95	0.75	0.000352734	0.0254905	0.000113464	0.117349	0.85
ENSMUSG00000075705	ENSMUSG00000025889	liver	liver	0.95	0.7	0.000352734	0.043254	0.000184466	0.135215	0.825
ENSMUSG00000075705	ENSMUSG00000102275	liver	liver	0.966667	0.566667	0.000165344	0.120574	0.000235705	0.143826	0.766667
ENSMUSG00000069919	ENSMUSG00000052305	liver	liver	0.95	0.95	0.000352734	0.000352734	2.1e-06	0.0125564	0.95
ENSMUSG00000069919	lipid_ENSMUSG00000039168	liver	liver	0.95	0.666667	0.000352734	0.05889	0.000244739	0.14428	0.808333
ENSMUSG00000069919	ENSMUSG00000035247	liver	liver	-0.916667	-0.783333	0.00131173	0.0172233	0.000264283	0.146624	-0.85
ENSMUSG00000069919	ENSMUSG00000068267	liver	liver	0.933333	0.783333	0.000749559	0.0172233	0.000158243	0.129243	0.858333
ENSMUSG00000069919	ENSMUSG00000028393	liver	liver	0.916667	0.9	0.00131173	0.00202822	3.68e-05	0.0780374	0.908333
ENSMUSG00000069919	lipid_ENSMUSG00000026866	liver	liver	-0.733333	-0.933333	0.0311232	0.000749559	0.000272149	0.146953	-0.833333
ENSMUSG00000069919	ENSMUSG00000057554	liver	liver	-0.85	-0.883333	0.00607363	0.0030754	0.000222056	0.140398	-0.866667
ENSMUSG00000069919	lipid_ENSMUSG00000020440	liver	liver	0.85	0.9	0.00607363	0.00202822	0.000151574	0.129243	0.875
ENSMUSG00000069919	lipid_ENSMUSG00000073155	liver	liver	1	0.85	5.51e-06	0.00607363	6.1e-07	0.00422192	0.925
ENSMUSG00000069919	lipid_ENSMUSG00000018442	liver	liver	0.966667	0.683333	0.000165344	0.0503197	0.000105638	0.11339	0.825
ENSMUSG00000069919	ENSMUSG00000006395	liver	liver	0.933333	0.85	0.000749559	0.00607363	6.05e-05	0.0937289	0.891667
ENSMUSG00000069919	lipid_ENSMUSG00000025151	liver	liver	-0.85	-0.883333	0.00607363	0.0030754	0.000222056	0.140398	-0.866667
ENSMUSG00000069919	lipid_ENSMUSG00000021595	liver	liver	-0.866667	-0.866667	0.00450838	0.00450838	0.000239914	0.143826	-0.866667
ENSMUSG00000069919	ENSMUSG00000069917	liver	liver	1	0.983333	5.51e-06	4.96e-05	6.29e-09	4.6e-05	0.991667
ENSMUSG00000069919	ENSMUSG00000033107	liver	liver	-0.866667	-0.866667	0.00450838	0.00450838	0.000239914	0.143826	-0.866667
ENSMUSG00000069919	ENSMUSG00000031626	liver	liver	-0.766667	-0.933333	0.02139	0.000749559	0.000193052	0.135686	-0.85
ENSMUSG00000069919	lipid_ENSMUSG00000046229	liver	liver	0.933333	0.866667	0.000749559	0.00450838	4.6e-05	0.0849867	0.9
ENSMUSG00000069919	lipid_ENSMUSG00000024194	liver	liver	0.783333	0.933333	0.0172233	0.000749559	0.000158243	0.129243	0.858333
ENSMUSG00000069919	ENSMUSG00000073940	liver	liver	0.966667	0.933333	0.000165344	0.000749559	2.09e-06	0.0125564	0.95
ENSMUSG00000069919	lipid_ENSMUSG00000040562	liver	liver	0.9	0.883333	0.00202822	0.0030754	8.1e-05	0.101	0.891667
ENSMUSG00000069919	ENSMUSG00000030516	liver	liver	-0.916667	-0.833333	0.00131173	0.0082672	0.000134815	0.122079	-0.875
ENSMUSG00000069919	ENSMUSG00000020308	liver	liver	0.916667	0.883333	0.00131173	0.0030754	5.41e-05	0.090911	0.9
ENSMUSG00000069919	lipid_ENSMUSG00000022671	liver	liver	0.666667	0.966667	0.05889	0.000165344	0.000122099	0.11959	0.816667
ENSMUSG00000069919	ENSMUSG00000042569	liver	liver	0.933333	0.766667	0.000749559	0.02139	0.000193052	0.135686	0.85
ENSMUSG00000069919	lipid_ENSMUSG00000018449	liver	liver	0.933333	0.8	0.000749559	0.0138283	0.000129326	0.122079	0.866667
ENSMUSG00000069919	ENSMUSG00000033285	liver	liver	-0.95	-0.65	0.000352734	0.0665619	0.000273747	0.146953	-0.8
ENSMUSG00000069919	ENSMUSG00000025889	liver	liver	0.983333	0.95	4.96e-05	0.000352734	3.3e-07	0.0023269	0.966667
ENSMUSG00000069919	ENSMUSG00000116858	liver	liver	0.933333	0.8	0.000749559	0.0138283	0.000129326	0.122079	0.866667
ENSMUSG00000069919	ENSMUSG00000102275	liver	liver	0.95	0.733333	0.000352734	0.0311232	0.000136345	0.122079	0.841667
ENSMUSG00000025492	lipid_ENSMUSG00000005510	liver	liver	0.866667	0.866667	0.00450838	0.00450838	0.000239914	0.143826	0.866667
ENSMUSG00000025492	ENSMUSG00000028383	liver	liver	-0.85	-0.9	0.00607363	0.00202822	0.000151574	0.129243	-0.875
ENSMUSG00000025492	ENSMUSG00000038733	liver	liver	-0.766667	-0.933333	0.02139	0.000749559	0.000193052	0.135686	-0.85
ENSMUSG00000025492	ENSMUSG00000026229	liver	liver	-0.566667	-0.966667	0.120574	0.000165344	0.000235705	0.143826	-0.766667
ENSMUSG00000025492	ENSMUSG00000055943	liver	liver	-0.683333	-0.95	0.0503197	0.000352734	0.000211913	0.14038	-0.816667
ENSMUSG00000025492	lipid_ENSMUSG00000045282	liver	liver	0.833333	0.9	0.0082672	0.00202822	0.000201146	0.137504	0.866667
ENSMUSG00000025492	ENSMUSG00000024414	liver	liver	0.816667	0.916667	0.0107694	0.00131173	0.000171884	0.129818	0.866667
ENSMUSG00000025492	lipid_ENSMUSG00000030035	liver	liver	0.766667	0.933333	0.02139	0.000749559	0.000193052	0.135686	0.85
ENSMUSG00000025492	ENSMUSG00000025144	liver	liver	0.933333	0.95	0.000749559	0.000352734	4.27e-06	0.0221253	0.941667
ENSMUSG00000025492	ENSMUSG00000056342	liver	liver	-0.866667	-0.916667	0.00450838	0.00131173	7.71e-05	0.101	-0.891667
ENSMUSG00000025492	lipid_ENSMUSG00000022671	liver	liver	0.783333	0.933333	0.0172233	0.000749559	0.000158243	0.129243	0.858333
ENSMUSG00000025492	ENSMUSG00000030172	liver	liver	-0.9	-0.833333	0.00202822	0.0082672	0.000201146	0.137504	-0.866667
ribosome_ENSMUSG00000008682	ribosome_ENSMUSG00000006333	liver	liver	0.95	0.7	0.000352734	0.043254	0.000184466	0.135215	0.825
ribosome_ENSMUSG00000008682	ribosome_ENSMUSG00000012848	liver	liver	0.95	0.816667	0.000352734	0.0107694	5.12e-05	0.0891032	0.883333
ribosome_ENSMUSG00000008682	ribosome_ENSMUSG00000047675	liver	liver	0.966667	0.633333	0.000165344	0.0760362	0.000154436	0.129243	0.8
ribosome_ENSMUSG00000008682	ribosome_ENSMUSG00000037563	liver	liver	0.833333	0.983333	0.0082672	4.96e-05	6.44e-06	0.0304184	0.908333
ribosome_ENSMUSG00000008682	ribosome_ENSMUSG00000049517	liver	liver	0.933333	0.766667	0.000749559	0.02139	0.000193052	0.135686	0.85
ribosome_ENSMUSG00000008682	ribosome_ENSMUSG00000028234	liver	liver	0.966667	0.766667	0.000165344	0.02139	4.79e-05	0.0865966	0.866667
lipid_ENSMUSG00000025792	lipid_ENSMUSG00000068246	liver	liver	0.883333	0.883333	0.0030754	0.0030754	0.000118875	0.119086	0.883333
lipid_ENSMUSG00000025792	lipid_ENSMUSG00000038967	liver	liver	0.9	0.866667	0.00202822	0.00450838	0.000115236	0.117349	0.883333
lipid_ENSMUSG00000025792	lipid_ENSMUSG00000000787	liver	liver	-0.866667	-0.883333	0.00450838	0.0030754	0.000168961	0.129818	-0.875
lipid_ENSMUSG00000025792	lipid_ENSMUSG00000039450	liver	liver	0.883333	0.866667	0.0030754	0.00450838	0.000168961	0.129818	0.875
lipid_ENSMUSG00000025792	lipid_ENSMUSG00000021102	liver	liver	0.783333	0.966667	0.0172233	0.000165344	3.92e-05	0.0789131	0.875
lipid_ENSMUSG00000025792	ENSMUSG00000008393	liver	liver	0.883333	0.916667	0.0030754	0.00131173	5.41e-05	0.090911	0.9
lipid_ENSMUSG00000025792	ENSMUSG00000039361	liver	liver	-0.9	-0.866667	0.00202822	0.00450838	0.000115236	0.117349	-0.883333
lipid_ENSMUSG00000025792	lipid_ENSMUSG00000024845	liver	liver	0.9	0.883333	0.00202822	0.0030754	8.1e-05	0.101	0.891667
lipid_ENSMUSG00000025792	ENSMUSG00000049115	liver	liver	-0.75	-0.933333	0.0254905	0.000749559	0.000226709	0.140398	-0.841667
lipid_ENSMUSG00000025792	lipid_ENSMUSG00000037278	liver	liver	0.766667	0.933333	0.02139	0.000749559	0.000193052	0.135686	0.85
lipid_ENSMUSG00000025792	ENSMUSG00000032902	liver	liver	-0.95	-0.666667	0.000352734	0.05889	0.000244739	0.14428	-0.808333
lipid_ENSMUSG00000025792	lipid_ENSMUSG00000046229	liver	liver	0.816667	0.983333	0.0107694	4.96e-05	8.25e-06	0.035042	0.9
lipid_ENSMUSG00000025792	lipid_ENSMUSG00000003531	liver	liver	0.633333	0.983333	0.0760362	4.96e-05	5.09e-05	0.0891032	0.808333
lipid_ENSMUSG00000025792	lipid_ENSMUSG00000026032	liver	liver	0.833333	0.983333	0.0082672	4.96e-05	6.44e-06	0.0304184	0.908333
lipid_ENSMUSG00000025792	lipid_ENSMUSG00000031897	liver	liver	0.883333	0.933333	0.0030754	0.000749559	3.22e-05	0.0727529	0.908333
lipid_ENSMUSG00000025792	ENSMUSG00000021686	liver	liver	-0.733333	-0.933333	0.0311232	0.000749559	0.000272149	0.146953	-0.833333
lipid_ENSMUSG00000025792	lipid_ENSMUSG00000040562	liver	liver	0.866667	0.916667	0.00450838	0.00131173	7.71e-05	0.101	0.891667
lipid_ENSMUSG00000025792	ENSMUSG00000030102	liver	liver	-0.966667	-0.65	0.000165344	0.0665619	0.000136658	0.122079	-0.808333
lipid_ENSMUSG00000025792	ENSMUSG00000024122	liver	liver	-0.966667	-0.75	0.000165344	0.0254905	5.64e-05	0.0912805	-0.858333
lipid_ENSMUSG00000025792	lipid_ENSMUSG00000038489	liver	liver	0.85	0.966667	0.00607363	0.000165344	1.49e-05	0.0513691	0.908333
lipid_ENSMUSG00000025792	ENSMUSG00000025144	liver	liver	0.666667	0.95	0.05889	0.000352734	0.000244739	0.14428	0.808333
lipid_ENSMUSG00000025792	ENSMUSG00000024338	liver	liver	0.783333	0.933333	0.0172233	0.000749559	0.000158243	0.129243	0.858333
lipid_ENSMUSG00000025792	lipid_ENSMUSG00000004945	liver	liver	0.916667	0.883333	0.00131173	0.0030754	5.41e-05	0.090911	0.9
lipid_ENSMUSG00000025792	lipid_ENSMUSG00000022671	liver	liver	0.95	0.916667	0.000352734	0.00131173	7.21e-06	0.032542	0.933333
lipid_ENSMUSG00000025792	ENSMUSG00000020131	liver	liver	0.9	0.833333	0.00202822	0.0082672	0.000201146	0.137504	0.866667
lipid_ENSMUSG00000025792	lipid_ENSMUSG00000096727	liver	liver	0.666667	0.95	0.05889	0.000352734	0.000244739	0.14428	0.808333
lipid_ENSMUSG00000025792	ENSMUSG00000036712	liver	liver	-0.733333	-0.95	0.0311232	0.000352734	0.000136345	0.122079	-0.841667
lipid_ENSMUSG00000025792	lipid_ENSMUSG00000027865	liver	liver	-0.933333	-0.733333	0.000749559	0.0311232	0.000272149	0.146953	-0.833333
lipid_ENSMUSG00000025792	lipid_ENSMUSG00000039163	liver	liver	0.983333	0.8	4.96e-05	0.0138283	1.04e-05	0.0422002	0.891667
lipid_ENSMUSG00000025792	ENSMUSG00000003644	liver	liver	0.6	0.966667	0.0967978	0.000165344	0.000192741	0.135686	0.783333
lipid_ENSMUSG00000025792	ENSMUSG00000030587	liver	liver	0.883333	0.95	0.0030754	0.000352734	1.6e-05	0.0522172	0.916667
lipid_ENSMUSG00000025792	lipid_ENSMUSG00000022474	liver	liver	0.8	0.916667	0.0138283	0.00131173	0.00021617	0.14038	0.858333
lipid_ENSMUSG00000025792	lipid_ENSMU_novel.517	liver	liver	0.983333	0.666667	4.96e-05	0.05889	4.01e-05	0.0789131	0.825
lipid_ENSMUSG00000025792	lipid_ENSMUSG00000027364	liver	liver	0.916667	0.9	0.00131173	0.00202822	3.68e-05	0.0780374	0.908333
ENSMUSG00000022546	ENSMUSG00000025403	liver	liver	0.9	0.85	0.00202822	0.00607363	0.000151574	0.129243	0.875
ENSMUSG00000022546	ENSMUSG00000039632	liver	liver	0.883333	0.85	0.0030754	0.00607363	0.000222056	0.140398	0.866667
ENSMUSG00000067225	ENSMUSG00000040413	liver	liver	0.95	0.7	0.000352734	0.043254	0.000184466	0.135215	0.825
ENSMUSG00000028138	ENSMUSG00000025465	liver	liver	0.866667	0.916667	0.00450838	0.00131173	7.71e-05	0.101	0.891667
ENSMUSG00000028138	ENSMUSG00000028199	liver	liver	0.916667	0.833333	0.00131173	0.0082672	0.000134815	0.122079	0.875
ENSMUSG00000028138	ribosome_ENSMUSG00000034158	liver	liver	-0.983333	-0.416667	4.96e-05	0.269582	0.000163439	0.129818	-0.7
ENSMUSG00000028138	ribosome_ENSMU_novel.336	liver	liver	-0.9	-0.833333	0.00202822	0.0082672	0.000201146	0.137504	-0.866667
ENSMUSG00000028138	ribosome_ENSMUSG00000104392	liver	liver	-0.65	-0.95	0.0665619	0.000352734	0.000273747	0.146953	-0.8
ENSMUSG00000028692	ENSMUSG00000045316	liver	liver	0.966667	0.566667	0.000165344	0.120574	0.000235705	0.143826	0.766667
ENSMUSG00000028692	ENSMUSG00000037876	liver	liver	-0.8	-0.933333	0.0138283	0.000749559	0.000129326	0.122079	-0.866667
ENSMUSG00000020592	ENSMUSG00000031482	liver	liver	0.733333	1	0.0311232	5.51e-06	2.84e-06	0.0163169	0.866667
ENSMUSG00000020592	ENSMUSG00000020456	liver	liver	0.633333	0.966667	0.0760362	0.000165344	0.000154436	0.129243	0.8
ENSMUSG00000020592	ENSMUSG00000039770	liver	liver	-0.8	-0.916667	0.0138283	0.00131173	0.00021617	0.14038	-0.858333
ENSMUSG00000020592	ENSMUSG00000030058	liver	liver	0.433333	0.983333	0.249917	4.96e-05	0.000152456	0.129243	0.708333
ENSMUSG00000020592	ENSMUSG00000025144	liver	liver	-0.866667	-0.9	0.00450838	0.00202822	0.000115236	0.117349	-0.883333
ENSMUSG00000020592	lipid_ENSMUSG00000057143	liver	liver	-0.583333	-0.966667	0.107997	0.000165344	0.000213086	0.14038	-0.775
ENSMUSG00000020592	lipid_ENSMUSG00000031851	liver	liver	-0.75	-0.983333	0.0254905	4.96e-05	1.84e-05	0.0582781	-0.866667
ENSMUSG00000020592	lipid_ENSMUSG00000038500	liver	liver	-0.383333	-0.983333	0.3125	4.96e-05	0.000187168	0.135686	-0.683333
ENSMUSG00000020592	ENSMUSG00000032313	liver	liver	0.95	0.666667	0.000352734	0.05889	0.000244739	0.14428	0.808333
ENSMUSG00000020592	ENSMUSG00000116735	liver	liver	-0.32208	-0.983333	0.39797	4.96e-05	0.000233587	0.143826	-0.652707
ribosome_ENSMUSG00000028495	ribosome_ENSMUSG00000012848	liver	liver	0.983333	0.8	4.96e-05	0.0138283	1.04e-05	0.0422002	0.891667
ribosome_ENSMUSG00000028495	ribosome_ENSMUSG00000047675	liver	liver	0.983333	0.733333	4.96e-05	0.0311232	2.22e-05	0.0634866	0.858333
ribosome_ENSMUSG00000028495	ribosome_ENSMUSG00000061477	liver	liver	0.883333	0.95	0.0030754	0.000352734	1.6e-05	0.0522172	0.916667
ribosome_ENSMUSG00000028495	ribosome_ENSMUSG00000033965	liver	liver	-0.9	-0.833333	0.00202822	0.0082672	0.000201146	0.137504	-0.866667
ribosome_ENSMUSG00000028495	ribosome_ENSMUSG00000028234	liver	liver	0.95	0.666667	0.000352734	0.05889	0.000244739	0.14428	0.808333
ribosome_ENSMUSG00000028495	ribosome_ENSMUSG00000038900	liver	liver	0.85	0.983333	0.00607363	4.96e-05	4.82e-06	0.024375	0.916667
ribosome_ENSMUSG00000028495	ribosome_ENSMUSG00000000594	liver	liver	0.833333	0.9	0.0082672	0.00202822	0.000201146	0.137504	0.866667
ribosome_ENSMUSG00000028495	ribosome_ENSMUSG00000047230	liver	liver	-0.833333	-0.966667	0.0082672	0.000165344	1.98e-05	0.0606201	-0.9
ribosome_ENSMUSG00000028495	ribosome_ENSMUSG00000039001	liver	liver	0.966667	0.816667	0.000165344	0.0107694	2.54e-05	0.0663551	0.891667
ribosome_ENSMUSG00000028495	ribosome_ENSMUSG00000021775	liver	liver	-0.916667	-0.833333	0.00131173	0.0082672	0.000134815	0.122079	-0.875
ribosome_ENSMUSG00000028495	ribosome_ENSMUSG00000069682	liver	liver	0.883333	0.883333	0.0030754	0.0030754	0.000118875	0.119086	0.883333
ribosome_ENSMUSG00000028495	ribosome_ENSMUSG00000024962	liver	liver	0.85	0.883333	0.00607363	0.0030754	0.000222056	0.140398	0.866667
ribosome_ENSMUSG00000028495	ribosome_ENSMUSG00000041372	liver	liver	-0.96624	-0.566667	2.25e-05	0.120574	3.75e-05	0.0789131	-0.766454
ENSMUSG00000052305	ENSMUSG00000024150	liver	liver	-0.95	-0.733333	0.000352734	0.0311232	0.000136345	0.122079	-0.841667
ENSMUSG00000052305	ENSMUSG00000035247	liver	liver	-0.933333	-0.85	0.000749559	0.00607363	6.05e-05	0.0937289	-0.891667
ENSMUSG00000052305	ENSMUSG00000068267	liver	liver	0.916667	0.833333	0.00131173	0.0082672	0.000134815	0.122079	0.875
ENSMUSG00000052305	ENSMUSG00000028393	liver	liver	0.85	0.95	0.00607363	0.000352734	3.01e-05	0.0727529	0.9
ENSMUSG00000052305	ENSMUSG00000057554	liver	liver	-0.866667	-0.866667	0.00450838	0.00450838	0.000239914	0.143826	-0.866667
ENSMUSG00000052305	lipid_ENSMUSG00000073155	liver	liver	0.95	0.816667	0.000352734	0.0107694	5.12e-05	0.0891032	0.883333
ENSMUSG00000052305	ENSMUSG00000026615	liver	liver	-0.966667	-0.883333	0.000165344	0.0030754	7.88e-06	0.0341673	-0.925
ENSMUSG00000052305	ENSMUSG00000006395	liver	liver	0.916667	0.933333	0.00131173	0.000749559	1.46e-05	0.0513691	0.925
ENSMUSG00000052305	lipid_ENSMUSG00000025151	liver	liver	-0.733333	-0.933333	0.0311232	0.000749559	0.000272149	0.146953	-0.833333
ENSMUSG00000052305	ENSMUSG00000021687	liver	liver	-0.683333	-0.966667	0.0503197	0.000165344	0.000105638	0.11339	-0.825
ENSMUSG00000052305	ENSMUSG00000069917	liver	liver	0.95	0.933333	0.000352734	0.000749559	4.27e-06	0.0221253	0.941667
ENSMUSG00000052305	ENSMUSG00000073940	liver	liver	0.983333	0.983333	4.96e-05	4.96e-05	5.12e-08	0.000374055	0.983333
ENSMUSG00000052305	ENSMUSG00000024122	liver	liver	-0.8	-0.916667	0.0138283	0.00131173	0.00021617	0.14038	-0.858333
ENSMUSG00000052305	ENSMUSG00000030516	liver	liver	-0.916667	-0.916667	0.00131173	0.00131173	2.46e-05	0.0663551	-0.916667
ENSMUSG00000052305	ENSMUSG00000042569	liver	liver	0.966667	0.783333	0.000165344	0.0172233	3.92e-05	0.0789131	0.875
ENSMUSG00000052305	lipid_ENSMUSG00000018449	liver	liver	0.966667	0.816667	0.000165344	0.0107694	2.54e-05	0.0663551	0.891667
ENSMUSG00000052305	ENSMUSG00000025889	liver	liver	0.916667	1	0.00131173	5.51e-06	1.43e-07	0.00102964	0.958333
ENSMUSG00000052305	ENSMUSG00000087138	liver	liver	0.733333	0.933333	0.0311232	0.000749559	0.000272149	0.146953	0.833333
lipid_ENSMUSG00000020741	lipid_ENSMUSG00000001663	liver	liver	-0.8	-0.933333	0.0138283	0.000749559	0.000129326	0.122079	-0.866667
lipid_ENSMUSG00000020741	lipid_ENSMUSG00000031545	liver	liver	0.916667	0.866667	0.00131173	0.00450838	7.71e-05	0.101	0.891667
lipid_ENSMUSG00000020741	lipid_ENSMUSG00000028607	liver	liver	0.716667	0.966667	0.0368662	0.000165344	7.93e-05	0.101	0.841667
lipid_ENSMUSG00000020741	lipid_ENSMUSG00000020098	liver	liver	-0.866667	-0.883333	0.00450838	0.0030754	0.000168961	0.129818	-0.875
lipid_ENSMUSG00000020741	ENSMUSG00000022562	liver	liver	0.866667	0.95	0.00450838	0.000352734	2.28e-05	0.0634866	0.908333
lipid_ENSMUSG00000020741	lipid_ENSMUSG00000038967	liver	liver	-0.816667	-0.916667	0.0107694	0.00131173	0.000171884	0.129818	-0.866667
lipid_ENSMUSG00000020741	lipid_ENSMUSG00000000787	liver	liver	0.883333	0.883333	0.0030754	0.0030754	0.000118875	0.119086	0.883333
lipid_ENSMUSG00000020741	lipid_ENSMUSG00000039450	liver	liver	-0.733333	-0.933333	0.0311232	0.000749559	0.000272149	0.146953	-0.833333
lipid_ENSMUSG00000020741	ENSMUSG00000059495	liver	liver	0.983333	0.7	4.96e-05	0.043254	3.01e-05	0.0727529	0.841667
lipid_ENSMUSG00000020741	ENSMUSG00000034908	liver	liver	0.933333	0.733333	0.000749559	0.0311232	0.000272149	0.146953	0.833333
lipid_ENSMUSG00000020741	lipid_ENSMUSG00000005510	liver	liver	-0.9	-0.933333	0.00202822	0.000749559	2.19e-05	0.0634866	-0.916667
lipid_ENSMUSG00000020741	lipid_ENSMUSG00000039703	liver	liver	0.85	0.95	0.00607363	0.000352734	3.01e-05	0.0727529	0.9
lipid_ENSMUSG00000020741	lipid_ENSMUSG00000068762	liver	liver	-0.65	-0.966667	0.0665619	0.000165344	0.000136658	0.122079	-0.808333
lipid_ENSMUSG00000020741	ENSMUSG00000021400	liver	liver	0.783333	0.916667	0.0172233	0.00131173	0.000264283	0.146624	0.85
lipid_ENSMUSG00000020741	lipid_ENSMUSG00000018900	liver	liver	0.783333	0.95	0.0172233	0.000352734	7.9e-05	0.101	0.866667
lipid_ENSMUSG00000020741	lipid_ENSMUSG00000023977	liver	liver	0.816667	0.966667	0.0107694	0.000165344	2.54e-05	0.0663551	0.891667
lipid_ENSMUSG00000020741	lipid_ENSMUSG00000034135	liver	liver	0.683333	0.95	0.0503197	0.000352734	0.000211913	0.14038	0.816667
lipid_ENSMUSG00000020741	lipid_ENSMUSG00000043940	liver	liver	0.883333	0.983333	0.0030754	4.96e-05	2.55e-06	0.014742	0.933333
lipid_ENSMUSG00000020741	lipid_ENSMUSG00000030835	liver	liver	0.883333	0.933333	0.0030754	0.000749559	3.22e-05	0.0727529	0.908333
lipid_ENSMUSG00000020741	lipid_ENSMUSG00000031897	liver	liver	-0.916667	-0.883333	0.00131173	0.0030754	5.41e-05	0.090911	-0.9
lipid_ENSMUSG00000020741	lipid_ENSMUSG00000116138	liver	liver	-0.85	-0.883333	0.00607363	0.0030754	0.000222056	0.140398	-0.866667
lipid_ENSMUSG00000020741	lipid_ENSMUSG00000031862	liver	liver	0.9	0.95	0.00202822	0.000352734	1.08e-05	0.0424332	0.925
lipid_ENSMUSG00000020741	lipid_ENSMUSG00000027404	liver	liver	0.75	0.933333	0.0254905	0.000749559	0.000226709	0.140398	0.841667
lipid_ENSMUSG00000020741	lipid_ENSMUSG00000004945	liver	liver	-0.933333	-0.883333	0.000749559	0.0030754	3.22e-05	0.0727529	-0.908333
lipid_ENSMUSG00000020741	ENSMUSG00000040699	liver	liver	-0.783333	-0.966667	0.0172233	0.000165344	3.92e-05	0.0789131	-0.875
lipid_ENSMUSG00000020741	lipid_ENSMUSG00000018672	liver	liver	-0.716667	-0.95	0.0368662	0.000352734	0.000159302	0.129243	-0.833333
lipid_ENSMUSG00000020741	lipid_ENSMUSG00000052605	liver	liver	-0.816667	-0.933333	0.0107694	0.000749559	0.000102737	0.112045	-0.875
lipid_ENSMUSG00000020741	lipid_ENSMUSG00000026727	liver	liver	-0.95	-0.9	0.000352734	0.00202822	1.08e-05	0.0424332	-0.925
lipid_ENSMUSG00000020741	lipid_ENSMUSG00000027865	liver	liver	0.766667	0.933333	0.02139	0.000749559	0.000193052	0.135686	0.85
lipid_ENSMUSG00000020741	lipid_ENSMUSG00000039163	liver	liver	-0.783333	-0.95	0.0172233	0.000352734	7.9e-05	0.101	-0.866667
lipid_ENSMUSG00000020741	lipid_ENSMUSG00000058216	liver	liver	-0.95	-0.983333	0.000352734	4.96e-05	3.3e-07	0.0023269	-0.966667
lipid_ENSMUSG00000020741	lipid_ENSMUSG00000018861	liver	liver	-0.85	-0.95	0.00607363	0.000352734	3.01e-05	0.0727529	-0.9
lipid_ENSMUSG00000020741	lipid_ENSMUSG00000051579	liver	liver	-0.85	-0.9	0.00607363	0.00202822	0.000151574	0.129243	-0.875
lipid_ENSMUSG00000020741	lipid_ENSMUSG00000020903	liver	liver	-0.933333	-0.85	0.000749559	0.00607363	6.05e-05	0.0937289	-0.891667
lipid_ENSMUSG00000020741	ENSMUSG00000045039	liver	liver	0.883333	0.866667	0.0030754	0.00450838	0.000168961	0.129818	0.875
lipid_ENSMUSG00000020741	lipid_ENSMUSG00000032398	liver	liver	-0.916667	-0.866667	0.00131173	0.00450838	7.71e-05	0.101	-0.891667
lipid_ENSMUSG00000020741	lipid_ENSMUSG00000031851	liver	liver	-0.883333	-0.9	0.0030754	0.00202822	8.1e-05	0.101	-0.891667
lipid_ENSMUSG00000020741	ENSMUSG00000021557	liver	liver	0.316667	1	0.41008	5.51e-06	3.16e-05	0.0727529	0.658333
lipid_ENSMUSG00000020741	lipid_ENSMU_novel.517	liver	liver	-0.8	-0.966667	0.0138283	0.000165344	3.2e-05	0.0727529	-0.883333
lipid_ENSMUSG00000020741	lipid_ENSMUSG00000116993	liver	liver	-0.866667	-0.866667	0.00450838	0.00450838	0.000239914	0.143826	-0.866667
lipid_ENSMUSG00000020741	lipid_ENSMUSG00000038500	liver	liver	-0.933333	-0.9	0.000749559	0.00202822	2.19e-05	0.0634866	-0.916667
lipid_ENSMUSG00000020741	lipid_ENSMUSG00000055862	liver	liver	-0.9	-0.95	0.00202822	0.000352734	1.08e-05	0.0424332	-0.925
lipid_ENSMUSG00000020741	lipid_ENSMUSG00000060441	liver	liver	-0.983333	-0.833333	4.96e-05	0.0082672	6.44e-06	0.0304184	-0.908333
lipid_ENSMUSG00000020741	ENSMUSG00000001672	liver	liver	0.183333	0.979088	0.64364	4.27e-06	3.79e-05	0.0789131	0.581211
ENSMUSG00000036138	ENSMUSG00000029771	liver	liver	0.55	0.983333	0.132777	4.96e-05	8.52e-05	0.104983	0.766667
ENSMUSG00000023829	ENSMUSG00000036442	liver	liver	0.933333	0.733333	0.000749559	0.0311232	0.000272149	0.146953	0.833333
ENSMUSG00000023829	ENSMUSG00000000751	liver	liver	0.966667	0.616667	0.000165344	0.0857253	0.000172416	0.129818	0.791667
ENSMUSG00000022304	ENSMUSG00000025229	liver	liver	-0.9	-0.916667	0.00202822	0.00131173	3.68e-05	0.0780374	-0.908333
ENSMUSG00000022304	ENSMU_novel.120	liver	liver	-0.766667	-0.912142	0.02139	0.000606851	0.000159038	0.129243	-0.839404
ENSMUSG00000031482	ENSMUSG00000026526	liver	liver	0.866667	0.916667	0.00450838	0.00131173	7.71e-05	0.101	0.891667
ENSMUSG00000031482	lipid_ENSMUSG00000020150	liver	liver	-0.916667	-0.883333	0.00131173	0.0030754	5.41e-05	0.090911	-0.9
ENSMUSG00000031482	ENSMUSG00000020456	liver	liver	0.933333	0.966667	0.000749559	0.000165344	2.09e-06	0.0125564	0.95
ENSMUSG00000031482	ENSMUSG00000027184	liver	liver	0.9	0.85	0.00202822	0.00607363	0.000151574	0.129243	0.875
ENSMUSG00000031482	ENSMUSG00000004789	liver	liver	0.883333	0.933333	0.0030754	0.000749559	3.22e-05	0.0727529	0.908333
ENSMUSG00000031482	ENSMUSG00000022562	liver	liver	0.75	0.933333	0.0254905	0.000749559	0.000226709	0.140398	0.841667
ENSMUSG00000031482	ENSMUSG00000028393	liver	liver	-0.733333	-0.933333	0.0311232	0.000749559	0.000272149	0.146953	-0.833333
ENSMUSG00000031482	lipid_ENSMUSG00000026866	liver	liver	0.716667	0.95	0.0368662	0.000352734	0.000159302	0.129243	0.833333
ENSMUSG00000031482	lipid_ENSMUSG00000029447	liver	liver	0.85	0.883333	0.00607363	0.0030754	0.000222056	0.140398	0.866667
ENSMUSG00000031482	ENSMUSG00000021687	liver	liver	0.916667	0.8	0.00131173	0.0138283	0.00021617	0.14038	0.858333
ENSMUSG00000031482	lipid_ENSMUSG00000031422	liver	liver	0.6	0.966667	0.0967978	0.000165344	0.000192741	0.135686	0.783333
ENSMUSG00000031482	ENSMUSG00000039770	liver	liver	-0.783333	-0.916667	0.0172233	0.00131173	0.000264283	0.146624	-0.85
ENSMUSG00000031482	ENSMUSG00000030058	liver	liver	0.766667	0.983333	0.02139	4.96e-05	1.57e-05	0.0522172	0.875
ENSMUSG00000031482	lipid_ENSMUSG00000116138	liver	liver	-0.766667	-0.933333	0.02139	0.000749559	0.000193052	0.135686	-0.85
ENSMUSG00000031482	lipid_ENSMUSG00000018882	liver	liver	-0.833333	-0.9	0.0082672	0.00202822	0.000201146	0.137504	-0.866667
ENSMUSG00000031482	ENSMUSG00000025144	liver	liver	-0.833333	-0.9	0.0082672	0.00202822	0.000201146	0.137504	-0.866667
[truncated: 5,810 more rows]

## Sheet: Table S4
Table S4: Results of gene enrichment analysis on gene lists derived from liver subnetworks.
[truncated: 193 more rows]

[truncated: 7 more sheets: Table S5, Table S6, Table S7, Table S8, Table S9, Table S10, Table S11]
